# Supplementary material for: Acute Stress and Perceptual Load Consume the Same Attentional Resources: A Behavioral-ERP Study
Source: PLoS One. 2016 May 19;11(5):e0154622. doi: 10.1371/journal.pone.0154622 (PMC4873202; doi:10.1371/journal.pone.0154622)
Supplement: S1 Dataset — (XLSX) [file pone.0154622.s001.xlsx]

## Sheet: Behvioral response time
Subject	Age	Sex	AC	RT	Load	Picture_valence	valence	Picture
201	27	female	1	472	1	negative	3	Picture
201	27	female	1	800	5	No picture	1	No picture
201	27	female	1	607	1	neutral	2	Picture
201	27	female	1	672	5	neutral	2	Picture
201	27	female	1	743	5	negative	3	Picture
201	27	female	1	489	1	No picture	1	No picture
201	27	female	1	928	5	neutral	2	Picture
201	27	female	1	1288	5	negative	3	Picture
201	27	female	1	527	1	neutral	2	Picture
201	27	female	1	602	1	neutral	2	Picture
201	27	female	1	922	5	No picture	1	No picture
201	27	female	1	618	1	No picture	1	No picture
201	27	female	1	546	1	negative	3	Picture
201	27	female	1	465	1	No picture	1	No picture
201	27	female	1	569	1	neutral	2	Picture
201	27	female	0	1500	5	neutral	2	Picture
201	27	female	1	1265	5	No picture	1	No picture
201	27	female	1	603	5	negative	3	Picture
201	27	female	1	547	5	No picture	1	No picture
201	27	female	1	747	5	negative	3	Picture
201	27	female	1	579	1	negative	3	Picture
201	27	female	1	445	5	neutral	2	Picture
201	27	female	1	459	1	No picture	1	No picture
201	27	female	1	403	1	negative	3	Picture
201	27	female	1	508	1	No picture	1	No picture
201	27	female	1	523	5	negative	3	Picture
201	27	female	1	564	5	neutral	2	Picture
201	27	female	1	437	5	No picture	1	No picture
201	27	female	1	804	1	negative	3	Picture
201	27	female	1	476	1	negative	3	Picture
201	27	female	1	1027	5	neutral	2	Picture
201	27	female	1	492	1	negative	3	Picture
201	27	female	1	684	1	No picture	1	No picture
201	27	female	1	516	1	negative	3	Picture
201	27	female	1	892	5	No picture	1	No picture
201	27	female	1	596	5	neutral	2	Picture
201	27	female	1	547	5	No picture	1	No picture
201	27	female	1	893	5	neutral	2	Picture
201	27	female	1	1045	5	neutral	2	Picture
201	27	female	1	502	1	No picture	1	No picture
201	27	female	1	445	1	neutral	2	Picture
201	27	female	1	527	1	neutral	2	Picture
201	27	female	1	447	1	No picture	1	No picture
201	27	female	1	518	1	negative	3	Picture
201	27	female	1	599	5	No picture	1	No picture
201	27	female	1	1142	5	neutral	2	Picture
201	27	female	1	518	5	negative	3	Picture
201	27	female	1	484	1	neutral	2	Picture
201	27	female	1	533	1	negative	3	Picture
201	27	female	1	1069	5	No picture	1	No picture
201	27	female	1	765	5	neutral	2	Picture
201	27	female	1	1237	5	neutral	2	Picture
201	27	female	1	462	1	No picture	1	No picture
201	27	female	1	552	1	neutral	2	Picture
201	27	female	1	629	5	negative	3	Picture
201	27	female	1	471	1	No picture	1	No picture
201	27	female	1	559	1	negative	3	Picture
201	27	female	1	543	5	No picture	1	No picture
201	27	female	1	806	5	negative	3	Picture
201	27	female	1	607	1	neutral	2	Picture
201	27	female	0	847	5	negative	3	Picture
201	27	female	1	590	1	negative	3	Picture
201	27	female	1	1167	5	negative	3	Picture
201	27	female	1	566	1	neutral	2	Picture
201	27	female	1	1041	5	No picture	1	No picture
201	27	female	1	576	1	No picture	1	No picture
201	27	female	1	736	1	negative	3	Picture
201	27	female	1	809	1	neutral	2	Picture
201	27	female	1	1215	5	neutral	2	Picture
201	27	female	1	448	1	No picture	1	No picture
201	27	female	1	560	5	No picture	1	No picture
201	27	female	1	791	5	negative	3	Picture
201	27	female	1	730	5	neutral	2	Picture
201	27	female	1	1232	5	No picture	1	No picture
201	27	female	1	481	1	negative	3	Picture
201	27	female	1	481	1	No picture	1	No picture
201	27	female	1	649	1	negative	3	Picture
201	27	female	1	953	5	neutral	2	Picture
201	27	female	1	537	1	neutral	2	Picture
201	27	female	1	937	5	neutral	2	Picture
201	27	female	0	1035	5	negative	3	Picture
201	27	female	1	452	1	neutral	2	Picture
201	27	female	1	842	5	No picture	1	No picture
201	27	female	1	459	1	No picture	1	No picture
201	27	female	0	1500	5	neutral	2	Picture
201	27	female	1	604	1	No picture	1	No picture
201	27	female	1	1010	5	negative	3	Picture
201	27	female	1	609	5	No picture	1	No picture
201	27	female	1	532	1	neutral	2	Picture
201	27	female	1	580	1	neutral	2	Picture
201	27	female	1	1128	5	negative	3	Picture
201	27	female	1	449	1	neutral	2	Picture
201	27	female	1	570	1	negative	3	Picture
201	27	female	1	426	5	No picture	1	No picture
201	27	female	1	610	1	No picture	1	No picture
201	27	female	1	867	5	neutral	2	Picture
201	27	female	1	570	1	negative	3	Picture
201	27	female	1	540	1	neutral	2	Picture
201	27	female	1	474	5	neutral	2	Picture
201	27	female	1	482	1	No picture	1	No picture
201	27	female	1	562	5	No picture	1	No picture
201	27	female	1	570	5	negative	3	Picture
201	27	female	1	523	1	neutral	2	Picture
201	27	female	1	860	5	negative	3	Picture
201	27	female	1	514	1	neutral	2	Picture
201	27	female	1	659	5	No picture	1	No picture
201	27	female	1	547	5	negative	3	Picture
201	27	female	1	452	1	No picture	1	No picture
201	27	female	1	572	1	negative	3	Picture
201	27	female	1	420	1	No picture	1	No picture
201	27	female	1	517	1	negative	3	Picture
201	27	female	1	620	5	negative	3	Picture
201	27	female	1	1045	5	No picture	1	No picture
201	27	female	1	909	5	neutral	2	Picture
201	27	female	1	749	5	negative	3	Picture
201	27	female	1	669	1	neutral	2	Picture
201	27	female	1	563	1	negative	3	Picture
201	27	female	1	957	5	negative	3	Picture
201	27	female	1	677	5	No picture	1	No picture
201	27	female	1	510	1	No picture	1	No picture
201	27	female	1	765	5	negative	3	Picture
201	27	female	1	919	5	No picture	1	No picture
201	27	female	1	543	1	neutral	2	Picture
201	27	female	1	943	5	neutral	2	Picture
201	27	female	1	498	1	No picture	1	No picture
201	27	female	1	611	1	neutral	2	Picture
201	27	female	1	1066	5	negative	3	Picture
201	27	female	1	689	5	No picture	1	No picture
201	27	female	1	659	1	negative	3	Picture
201	27	female	1	418	1	No picture	1	No picture
201	27	female	1	651	5	neutral	2	Picture
201	27	female	1	509	1	neutral	2	Picture
201	27	female	1	469	1	No picture	1	No picture
201	27	female	1	676	5	negative	3	Picture
201	27	female	1	556	5	No picture	1	No picture
201	27	female	1	454	1	neutral	2	Picture
201	27	female	1	509	1	negative	3	Picture
201	27	female	1	476	5	negative	3	Picture
201	27	female	0	1500	5	No picture	1	No picture
201	27	female	1	775	5	negative	3	Picture
201	27	female	0	1303	5	neutral	2	Picture
201	27	female	1	479	1	neutral	2	Picture
201	27	female	1	534	1	No picture	1	No picture
201	27	female	1	464	1	negative	3	Picture
201	27	female	1	431	1	No picture	1	No picture
201	27	female	1	632	5	negative	3	Picture
201	27	female	1	960	5	No picture	1	No picture
201	27	female	1	656	1	neutral	2	Picture
201	27	female	1	457	1	negative	3	Picture
201	27	female	1	1033	5	negative	3	Picture
201	27	female	1	482	1	neutral	2	Picture
201	27	female	1	666	5	negative	3	Picture
201	27	female	1	498	5	No picture	1	No picture
201	27	female	1	596	1	No picture	1	No picture
201	27	female	1	643	1	negative	3	Picture
201	27	female	1	1108	5	negative	3	Picture
201	27	female	1	652	5	No picture	1	No picture
201	27	female	1	613	5	negative	3	Picture
201	27	female	1	493	1	negative	3	Picture
201	27	female	1	439	1	No picture	1	No picture
201	27	female	1	453	1	neutral	2	Picture
201	27	female	1	702	5	neutral	2	Picture
201	27	female	1	439	5	neutral	2	Picture
201	27	female	1	696	5	No picture	1	No picture
201	27	female	1	399	1	neutral	2	Picture
201	27	female	1	496	1	neutral	2	Picture
201	27	female	1	585	1	No picture	1	No picture
201	27	female	0	1138	5	neutral	2	Picture
201	27	female	1	928	5	neutral	2	Picture
201	27	female	1	512	1	neutral	2	Picture
201	27	female	1	521	5	No picture	1	No picture
201	27	female	0	1500	5	neutral	2	Picture
201	27	female	1	483	1	neutral	2	Picture
201	27	female	1	506	1	No picture	1	No picture
201	27	female	1	569	1	negative	3	Picture
201	27	female	1	569	5	No picture	1	No picture
201	27	female	1	546	1	neutral	2	Picture
201	27	female	1	683	5	negative	3	Picture
201	27	female	1	461	1	No picture	1	No picture
201	27	female	1	580	5	neutral	2	Picture
201	27	female	1	898	5	negative	3	Picture
201	27	female	1	467	1	negative	3	Picture
201	27	female	1	435	1	No picture	1	No picture
201	27	female	1	700	5	negative	3	Picture
201	27	female	1	396	1	negative	3	Picture
201	27	female	1	853	5	No picture	1	No picture
201	27	female	1	1062	5	No picture	1	No picture
201	27	female	1	629	5	negative	3	Picture
201	27	female	1	1196	5	negative	3	Picture
201	27	female	1	558	1	negative	3	Picture
201	27	female	1	465	1	No picture	1	No picture
201	27	female	1	742	1	negative	3	Picture
201	27	female	1	687	1	neutral	2	Picture
201	27	female	1	575	1	negative	3	Picture
201	27	female	1	703	5	No picture	1	No picture
201	27	female	1	545	1	No picture	1	No picture
201	27	female	1	642	5	neutral	2	Picture
201	27	female	1	745	5	negative	3	Picture
201	27	female	1	585	1	No picture	1	No picture
201	27	female	1	577	5	No picture	1	No picture
201	27	female	1	443	1	neutral	2	Picture
201	27	female	1	721	5	neutral	2	Picture
201	27	female	1	611	1	negative	3	Picture
201	27	female	1	741	5	negative	3	Picture
201	27	female	1	477	1	No picture	1	No picture
201	27	female	1	629	1	neutral	2	Picture
201	27	female	1	1038	5	negative	3	Picture
201	27	female	1	533	5	neutral	2	Picture
201	27	female	1	479	1	neutral	2	Picture
201	27	female	1	430	5	No picture	1	No picture
201	27	female	1	606	5	No picture	1	No picture
201	27	female	1	550	1	neutral	2	Picture
201	27	female	1	479	1	No picture	1	No picture
201	27	female	0	983	5	negative	3	Picture
201	27	female	1	537	5	neutral	2	Picture
201	27	female	1	464	1	neutral	2	Picture
201	27	female	0	1500	5	neutral	2	Picture
201	27	female	1	487	1	negative	3	Picture
201	27	female	1	455	1	No picture	1	No picture
201	27	female	1	464	1	negative	3	Picture
201	27	female	1	951	5	neutral	2	Picture
201	27	female	1	599	5	No picture	1	No picture
201	27	female	1	552	5	neutral	2	Picture
201	27	female	1	475	1	No picture	1	No picture
201	27	female	1	531	5	neutral	2	Picture
201	27	female	1	514	1	neutral	2	Picture
201	27	female	1	506	1	negative	3	Picture
201	27	female	1	516	5	No picture	1	No picture
201	27	female	1	603	1	No picture	1	No picture
201	27	female	1	1026	5	neutral	2	Picture
201	27	female	1	756	5	negative	3	Picture
201	27	female	1	594	1	neutral	2	Picture
201	27	female	1	572	1	negative	3	Picture
201	27	female	1	470	5	No picture	1	No picture
201	27	female	1	885	5	No picture	1	No picture
201	27	female	1	558	1	No picture	1	No picture
201	27	female	1	455	1	negative	3	Picture
201	27	female	1	488	1	negative	3	Picture
201	27	female	1	1071	5	neutral	2	Picture
201	27	female	1	1017	5	negative	3	Picture
201	27	female	1	560	1	negative	3	Picture
201	27	female	1	1305	5	negative	3	Picture
201	27	female	1	425	1	No picture	1	No picture
201	27	female	1	898	5	No picture	1	No picture
201	27	female	1	465	1	negative	3	Picture
201	27	female	1	811	5	neutral	2	Picture
201	27	female	0	1500	5	negative	3	Picture
201	27	female	1	914	5	neutral	2	Picture
201	27	female	1	540	1	negative	3	Picture
201	27	female	1	587	1	neutral	2	Picture
201	27	female	1	861	5	No picture	1	No picture
201	27	female	1	571	1	No picture	1	No picture
201	27	female	1	547	1	No picture	1	No picture
201	27	female	1	437	1	negative	3	Picture
201	27	female	1	830	5	No picture	1	No picture
201	27	female	1	461	1	neutral	2	Picture
201	27	female	1	933	5	neutral	2	Picture
201	27	female	1	604	5	negative	3	Picture
201	27	female	1	1309	5	No picture	1	No picture
201	27	female	1	501	1	No picture	1	No picture
201	27	female	1	510	1	neutral	2	Picture
201	27	female	1	730	5	negative	3	Picture
201	27	female	1	463	5	neutral	2	Picture
201	27	female	1	617	1	negative	3	Picture
201	27	female	0	984	5	No picture	1	No picture
201	27	female	1	656	1	neutral	2	Picture
201	27	female	1	440	1	negative	3	Picture
201	27	female	1	960	5	negative	3	Picture
201	27	female	1	560	5	neutral	2	Picture
201	27	female	1	664	1	No picture	1	No picture
201	27	female	1	719	1	neutral	2	Picture
201	27	female	1	1035	5	No picture	1	No picture
201	27	female	1	1193	5	neutral	2	Picture
201	27	female	1	441	5	negative	3	Picture
201	27	female	1	586	1	No picture	1	No picture
201	27	female	1	441	1	negative	3	Picture
201	27	female	1	545	1	neutral	2	Picture
201	27	female	1	1194	5	neutral	2	Picture
201	27	female	1	610	5	neutral	2	Picture
201	27	female	1	547	5	No picture	1	No picture
201	27	female	1	500	1	negative	3	Picture
201	27	female	1	541	1	No picture	1	No picture
201	27	female	0	1500	5	negative	3	Picture
201	27	female	1	644	1	negative	3	Picture
201	27	female	1	558	1	neutral	2	Picture
201	27	female	1	726	5	neutral	2	Picture
201	27	female	0	1500	5	No picture	1	No picture
201	27	female	1	528	1	No picture	1	No picture
201	27	female	1	903	5	neutral	2	Picture
201	27	female	1	583	5	No picture	1	No picture
201	27	female	1	527	1	neutral	2	Picture
201	27	female	1	558	1	neutral	2	Picture
201	27	female	1	1111	5	negative	3	Picture
201	27	female	1	512	1	No picture	1	No picture
201	27	female	1	560	1	No picture	1	No picture
201	27	female	1	489	1	neutral	2	Picture
201	27	female	1	953	5	negative	3	Picture
201	27	female	1	496	1	negative	3	Picture
201	27	female	1	1212	5	negative	3	Picture
201	27	female	1	522	5	No picture	1	No picture
201	27	female	1	578	1	No picture	1	No picture
201	27	female	0	1500	5	negative	3	Picture
201	27	female	1	756	5	neutral	2	Picture
201	27	female	1	506	1	neutral	2	Picture
201	27	female	1	1091	5	No picture	1	No picture
201	27	female	1	596	1	neutral	2	Picture
201	27	female	1	557	1	No picture	1	No picture
201	27	female	1	501	1	neutral	2	Picture
201	27	female	1	620	5	negative	3	Picture
201	27	female	1	423	1	neutral	2	Picture
201	27	female	1	549	5	neutral	2	Picture
201	27	female	1	838	5	No picture	1	No picture
201	27	female	1	631	1	neutral	2	Picture
201	27	female	0	1500	5	negative	3	Picture
201	27	female	1	504	1	neutral	2	Picture
201	27	female	1	464	5	negative	3	Picture
201	27	female	1	1001	5	No picture	1	No picture
201	27	female	1	560	1	No picture	1	No picture
201	27	female	1	442	1	No picture	1	No picture
201	27	female	1	1065	5	neutral	2	Picture
201	27	female	1	448	1	negative	3	Picture
201	27	female	1	571	1	neutral	2	Picture
201	27	female	1	481	5	negative	3	Picture
201	27	female	1	1106	5	No picture	1	No picture
201	27	female	1	516	1	No picture	1	No picture
201	27	female	1	635	5	No picture	1	No picture
201	27	female	1	1243	5	negative	3	Picture
201	27	female	1	420	1	neutral	2	Picture
201	27	female	1	612	1	negative	3	Picture
201	27	female	0	1253	5	negative	3	Picture
201	27	female	1	596	1	neutral	2	Picture
201	27	female	1	437	1	neutral	2	Picture
201	27	female	1	853	1	No picture	1	No picture
201	27	female	1	764	5	No picture	1	No picture
201	27	female	1	797	5	negative	3	Picture
201	27	female	1	1087	5	negative	3	Picture
201	27	female	1	1055	5	negative	3	Picture
201	27	female	1	535	1	No picture	1	No picture
201	27	female	1	658	5	No picture	1	No picture
201	27	female	1	544	1	neutral	2	Picture
201	27	female	1	504	1	neutral	2	Picture
201	27	female	0	1500	5	negative	3	Picture
201	27	female	1	488	1	negative	3	Picture
201	27	female	1	1025	5	negative	3	Picture
201	27	female	1	632	5	negative	3	Picture
201	27	female	1	770	1	negative	3	Picture
201	27	female	1	1282	5	No picture	1	No picture
201	27	female	1	489	1	No picture	1	No picture
201	27	female	1	979	5	negative	3	Picture
201	27	female	1	1155	5	No picture	1	No picture
201	27	female	1	947	5	neutral	2	Picture
201	27	female	1	515	1	neutral	2	Picture
201	27	female	1	677	1	No picture	1	No picture
201	27	female	1	564	1	negative	3	Picture
201	27	female	1	612	1	No picture	1	No picture
201	27	female	1	733	5	neutral	2	Picture
201	27	female	1	918	5	No picture	1	No picture
201	27	female	1	485	1	neutral	2	Picture
201	27	female	1	1045	5	neutral	2	Picture
201	27	female	1	461	1	negative	3	Picture
201	27	female	1	1357	5	negative	3	Picture
201	27	female	1	540	1	No picture	1	No picture
201	27	female	1	1062	5	neutral	2	Picture
201	27	female	1	446	1	neutral	2	Picture
201	27	female	1	423	1	negative	3	Picture
201	27	female	1	863	5	No picture	1	No picture
201	27	female	1	522	1	neutral	2	Picture
201	27	female	1	987	5	negative	3	Picture
201	27	female	1	415	1	neutral	2	Picture
201	27	female	1	457	1	No picture	1	No picture
201	27	female	1	425	5	No picture	1	No picture
201	27	female	1	914	5	neutral	2	Picture
201	27	female	1	865	5	neutral	2	Picture
201	27	female	1	1046	5	negative	3	Picture
201	27	female	1	661	1	negative	3	Picture
201	27	female	1	516	1	No picture	1	No picture
201	27	female	1	644	5	No picture	1	No picture
201	27	female	1	501	1	neutral	2	Picture
201	27	female	1	645	1	negative	3	Picture
201	27	female	1	429	5	No picture	1	No picture
201	27	female	1	437	1	No picture	1	No picture
201	27	female	1	678	1	neutral	2	Picture
201	27	female	1	949	5	neutral	2	Picture
201	27	female	1	981	5	neutral	2	Picture
201	27	female	1	518	1	No picture	1	No picture
201	27	female	1	439	5	negative	3	Picture
201	27	female	1	408	1	negative	3	Picture
201	27	female	1	576	1	negative	3	Picture
201	27	female	1	623	5	No picture	1	No picture
201	27	female	1	1391	5	negative	3	Picture
201	27	female	1	945	5	No picture	1	No picture
201	27	female	1	649	1	neutral	2	Picture
201	27	female	1	449	1	No picture	1	No picture
201	27	female	1	513	5	neutral	2	Picture
201	27	female	1	577	5	neutral	2	Picture
201	27	female	1	571	1	neutral	2	Picture
201	27	female	1	1162	5	negative	3	Picture
201	27	female	1	818	5	neutral	2	Picture
201	27	female	1	1042	5	No picture	1	No picture
201	27	female	1	523	1	negative	3	Picture
201	27	female	0	595	1	No picture	1	No picture
201	27	female	1	517	1	negative	3	Picture
201	27	female	1	1348	5	neutral	2	Picture
201	27	female	1	564	1	No picture	1	No picture
201	27	female	1	1016	1	neutral	2	Picture
201	27	female	1	622	5	neutral	2	Picture
201	27	female	1	486	1	neutral	2	Picture
201	27	female	1	654	5	No picture	1	No picture
201	27	female	1	1015	5	negative	3	Picture
201	27	female	1	678	5	neutral	2	Picture
201	27	female	1	616	1	negative	3	Picture
201	27	female	1	433	1	No picture	1	No picture
201	27	female	1	601	1	neutral	2	Picture
201	27	female	1	800	5	No picture	1	No picture
201	27	female	1	970	5	neutral	2	Picture
201	27	female	1	538	1	negative	3	Picture
201	27	female	1	475	1	negative	3	Picture
201	27	female	1	538	1	No picture	1	No picture
201	27	female	1	740	5	neutral	2	Picture
201	27	female	1	1003	5	No picture	1	No picture
201	27	female	1	481	1	No picture	1	No picture
201	27	female	1	497	5	No picture	1	No picture
201	27	female	1	633	1	neutral	2	Picture
201	27	female	1	450	1	negative	3	Picture
201	27	female	1	1226	5	neutral	2	Picture
201	27	female	1	1097	5	neutral	2	Picture
201	27	female	1	626	1	negative	3	Picture
201	27	female	1	467	1	negative	3	Picture
201	27	female	1	772	5	negative	3	Picture
201	27	female	1	483	5	negative	3	Picture
201	27	female	1	477	1	No picture	1	No picture
201	27	female	1	941	5	No picture	1	No picture
201	27	female	1	452	5	No picture	1	No picture
201	27	female	1	1061	5	negative	3	Picture
201	27	female	1	445	5	negative	3	Picture
201	27	female	1	472	1	No picture	1	No picture
201	27	female	1	582	1	negative	3	Picture
201	27	female	1	574	1	neutral	2	Picture
201	27	female	1	439	1	neutral	2	Picture
201	27	female	1	736	5	neutral	2	Picture
201	27	female	1	473	1	No picture	1	No picture
201	27	female	1	528	1	neutral	2	Picture
201	27	female	1	386	5	No picture	1	No picture
201	27	female	1	576	5	negative	3	Picture
201	27	female	1	664	5	negative	3	Picture
201	27	female	1	401	1	No picture	1	No picture
201	27	female	1	506	1	neutral	2	Picture
201	27	female	1	578	5	No picture	1	No picture
201	27	female	1	755	5	negative	3	Picture
201	27	female	1	547	1	neutral	2	Picture
201	27	female	1	530	1	negative	3	Picture
201	27	female	1	466	5	No picture	1	No picture
201	27	female	1	530	1	No picture	1	No picture
201	27	female	1	459	5	negative	3	Picture
201	27	female	1	652	1	neutral	2	Picture
201	27	female	1	404	5	neutral	2	Picture
201	27	female	1	499	1	No picture	1	No picture
201	27	female	1	485	1	negative	3	Picture
201	27	female	1	781	5	negative	3	Picture
201	27	female	1	1165	5	No picture	1	No picture
201	27	female	1	591	1	negative	3	Picture
201	27	female	1	511	5	negative	3	Picture
201	27	female	1	527	1	neutral	2	Picture
201	27	female	0	671	5	No picture	1	No picture
201	27	female	1	1150	5	negative	3	Picture
201	27	female	1	752	5	negative	3	Picture
201	27	female	1	1017	1	No picture	1	No picture
201	27	female	1	528	1	neutral	2	Picture
201	27	female	1	440	1	negative	3	Picture
201	27	female	1	1121	5	neutral	2	Picture
201	27	female	1	792	5	No picture	1	No picture
201	27	female	1	450	1	neutral	2	Picture
201	27	female	1	467	1	No picture	1	No picture
201	27	female	1	563	5	negative	3	Picture
201	27	female	1	396	1	No picture	1	No picture
201	27	female	1	772	5	No picture	1	No picture
201	27	female	1	586	1	neutral	2	Picture
201	27	female	1	563	1	neutral	2	Picture
201	27	female	0	1044	5	negative	3	Picture
201	27	female	1	995	5	negative	3	Picture
201	27	female	1	436	1	negative	3	Picture
201	27	female	1	579	5	negative	3	Picture
201	27	female	1	804	5	neutral	2	Picture
201	27	female	1	573	5	No picture	1	No picture
201	27	female	1	478	1	neutral	2	Picture
201	27	female	1	510	1	No picture	1	No picture
201	27	female	1	534	1	negative	3	Picture
201	27	female	1	861	5	negative	3	Picture
201	27	female	1	463	5	No picture	1	No picture
201	27	female	1	591	5	negative	3	Picture
201	27	female	1	424	1	No picture	1	No picture
201	27	female	1	743	1	negative	3	Picture
201	27	female	1	441	1	No picture	1	No picture
201	27	female	1	1015	5	No picture	1	No picture
201	27	female	1	593	5	negative	3	Picture
201	27	female	1	969	5	neutral	2	Picture
201	27	female	1	545	1	negative	3	Picture
201	27	female	1	548	1	negative	3	Picture
201	27	female	1	625	1	negative	3	Picture
201	27	female	1	459	5	neutral	2	Picture
201	27	female	1	1164	5	No picture	1	No picture
201	27	female	1	715	1	neutral	2	Picture
201	27	female	1	853	5	negative	3	Picture
201	27	female	1	462	1	No picture	1	No picture
201	27	female	1	614	1	negative	3	Picture
201	27	female	1	507	1	neutral	2	Picture
201	27	female	1	727	5	No picture	1	No picture
201	27	female	1	1086	5	negative	3	Picture
201	27	female	1	1334	5	neutral	2	Picture
201	27	female	1	463	1	No picture	1	No picture
201	27	female	0	1500	5	negative	3	Picture
201	27	female	1	567	1	No picture	1	No picture
201	27	female	1	422	1	neutral	2	Picture
201	27	female	1	577	1	negative	3	Picture
201	27	female	1	832	5	No picture	1	No picture
201	27	female	1	898	5	neutral	2	Picture
201	27	female	1	1582	5	No picture	1	No picture
201	27	female	1	528	1	negative	3	Picture
201	27	female	1	675	1	neutral	2	Picture
201	27	female	1	513	5	negative	3	Picture
201	27	female	1	1001	5	neutral	2	Picture
201	27	female	1	442	1	No picture	1	No picture
201	27	female	1	554	5	neutral	2	Picture
201	27	female	1	580	5	No picture	1	No picture
201	27	female	1	410	1	No picture	1	No picture
201	27	female	1	476	1	neutral	2	Picture
201	27	female	1	555	1	negative	3	Picture
201	27	female	1	612	5	negative	3	Picture
201	27	female	1	625	5	No picture	1	No picture
201	27	female	1	590	5	negative	3	Picture
201	27	female	1	660	1	No picture	1	No picture
201	27	female	1	525	1	neutral	2	Picture
201	27	female	1	909	5	negative	3	Picture
201	27	female	1	456	1	negative	3	Picture
201	27	female	1	527	1	No picture	1	No picture
201	27	female	1	535	1	negative	3	Picture
201	27	female	1	986	5	negative	3	Picture
201	27	female	1	416	5	neutral	2	Picture
201	27	female	1	559	1	neutral	2	Picture
201	27	female	1	417	5	No picture	1	No picture
203	25	male	1	1002	5	No picture	1	No picture
203	25	male	1	972	5	neutral	2	Picture
203	25	male	1	1017	5	neutral	2	Picture
203	25	male	1	488	1	No picture	1	No picture
203	25	male	1	825	1	negative	3	Picture
203	25	male	1	644	1	negative	3	Picture
203	25	male	1	534	1	No picture	1	No picture
203	25	male	1	601	1	negative	3	Picture
203	25	male	1	1353	5	No picture	1	No picture
203	25	male	1	939	5	neutral	2	Picture
203	25	male	0	594	1	negative	3	Picture
203	25	male	1	770	5	neutral	2	Picture
203	25	male	1	587	5	No picture	1	No picture
203	25	male	1	940	5	negative	3	Picture
203	25	male	1	715	1	neutral	2	Picture
203	25	male	1	556	1	neutral	2	Picture
203	25	male	1	1149	1	No picture	1	No picture
203	25	male	1	1490	5	neutral	2	Picture
203	25	male	1	755	5	neutral	2	Picture
203	25	male	1	772	5	No picture	1	No picture
203	25	male	1	540	1	neutral	2	Picture
203	25	male	1	694	1	negative	3	Picture
203	25	male	1	598	5	neutral	2	Picture
203	25	male	1	587	1	No picture	1	No picture
203	25	male	1	502	5	negative	3	Picture
203	25	male	1	436	1	neutral	2	Picture
203	25	male	1	1037	5	negative	3	Picture
203	25	male	1	492	1	No picture	1	No picture
203	25	male	1	517	5	No picture	1	No picture
203	25	male	1	700	1	negative	3	Picture
203	25	male	1	571	1	negative	3	Picture
203	25	male	1	526	1	No picture	1	No picture
203	25	male	1	700	1	neutral	2	Picture
203	25	male	1	620	5	negative	3	Picture
203	25	male	1	1111	5	No picture	1	No picture
203	25	male	1	1006	5	negative	3	Picture
203	25	male	1	622	1	negative	3	Picture
203	25	male	1	775	5	No picture	1	No picture
203	25	male	1	1175	5	negative	3	Picture
203	25	male	1	554	5	neutral	2	Picture
203	25	male	1	550	1	negative	3	Picture
203	25	male	1	431	1	No picture	1	No picture
203	25	male	1	1239	5	neutral	2	Picture
203	25	male	1	432	1	neutral	2	Picture
203	25	male	1	758	1	negative	3	Picture
203	25	male	1	1048	5	No picture	1	No picture
203	25	male	1	626	5	negative	3	Picture
203	25	male	1	513	1	No picture	1	No picture
203	25	male	1	1170	5	No picture	1	No picture
203	25	male	1	584	1	No picture	1	No picture
203	25	male	0	1144	5	negative	3	Picture
203	25	male	0	1081	1	neutral	2	Picture
203	25	male	1	506	1	negative	3	Picture
203	25	male	1	489	5	neutral	2	Picture
203	25	male	1	697	5	No picture	1	No picture
203	25	male	1	1137	5	negative	3	Picture
203	25	male	1	857	5	negative	3	Picture
203	25	male	1	489	1	No picture	1	No picture
203	25	male	1	762	1	neutral	2	Picture
203	25	male	1	448	1	negative	3	Picture
203	25	male	1	1064	5	No picture	1	No picture
203	25	male	1	600	1	negative	3	Picture
203	25	male	1	624	5	neutral	2	Picture
203	25	male	1	593	1	neutral	2	Picture
203	25	male	1	1160	5	negative	3	Picture
203	25	male	1	498	1	No picture	1	No picture
203	25	male	1	1135	5	neutral	2	Picture
203	25	male	0	1500	5	No picture	1	No picture
203	25	male	1	714	1	negative	3	Picture
203	25	male	1	779	1	negative	3	Picture
203	25	male	1	602	1	No picture	1	No picture
203	25	male	1	1010	5	neutral	2	Picture
203	25	male	1	1282	5	neutral	2	Picture
203	25	male	1	448	1	negative	3	Picture
203	25	male	0	714	5	neutral	2	Picture
203	25	male	1	632	1	neutral	2	Picture
203	25	male	1	856	1	No picture	1	No picture
203	25	male	0	1122	5	No picture	1	No picture
203	25	male	1	585	1	No picture	1	No picture
203	25	male	0	1500	5	neutral	2	Picture
203	25	male	1	1457	5	negative	3	Picture
203	25	male	1	498	1	neutral	2	Picture
203	25	male	1	1081	5	No picture	1	No picture
203	25	male	1	521	1	neutral	2	Picture
203	25	male	1	827	5	neutral	2	Picture
203	25	male	1	522	1	No picture	1	No picture
203	25	male	1	1036	5	No picture	1	No picture
203	25	male	1	829	5	neutral	2	Picture
203	25	male	1	643	1	negative	3	Picture
203	25	male	1	548	1	negative	3	Picture
203	25	male	1	994	1	No picture	1	No picture
203	25	male	1	834	5	neutral	2	Picture
203	25	male	1	483	1	neutral	2	Picture
203	25	male	1	667	1	neutral	2	Picture
203	25	male	1	1066	5	neutral	2	Picture
203	25	male	1	818	5	No picture	1	No picture
203	25	male	1	675	1	No picture	1	No picture
203	25	male	1	1083	5	No picture	1	No picture
203	25	male	1	1380	5	neutral	2	Picture
203	25	male	1	491	1	negative	3	Picture
203	25	male	1	509	1	negative	3	Picture
203	25	male	1	803	5	negative	3	Picture
203	25	male	1	492	1	No picture	1	No picture
203	25	male	1	485	1	negative	3	Picture
203	25	male	1	645	5	negative	3	Picture
203	25	male	1	674	5	negative	3	Picture
203	25	male	1	428	1	neutral	2	Picture
203	25	male	1	531	5	No picture	1	No picture
203	25	male	0	1133	5	neutral	2	Picture
203	25	male	1	739	5	negative	3	Picture
203	25	male	1	805	1	negative	3	Picture
203	25	male	1	694	1	No picture	1	No picture
203	25	male	1	597	1	neutral	2	Picture
203	25	male	1	1108	5	No picture	1	No picture
203	25	male	1	734	5	No picture	1	No picture
203	25	male	1	652	1	negative	3	Picture
203	25	male	1	566	1	neutral	2	Picture
203	25	male	1	606	5	negative	3	Picture
203	25	male	1	790	5	neutral	2	Picture
203	25	male	1	533	1	No picture	1	No picture
203	25	male	1	590	1	negative	3	Picture
203	25	male	1	550	5	No picture	1	No picture
203	25	male	1	935	5	neutral	2	Picture
203	25	male	1	471	1	No picture	1	No picture
203	25	male	1	679	1	negative	3	Picture
203	25	male	1	1057	5	negative	3	Picture
203	25	male	1	904	5	neutral	2	Picture
203	25	male	1	785	5	neutral	2	Picture
203	25	male	1	490	1	neutral	2	Picture
203	25	male	1	558	5	No picture	1	No picture
203	25	male	1	537	1	neutral	2	Picture
203	25	male	1	690	1	No picture	1	No picture
203	25	male	1	612	1	neutral	2	Picture
203	25	male	1	989	5	neutral	2	Picture
203	25	male	0	1100	5	neutral	2	Picture
203	25	male	1	739	1	neutral	2	Picture
203	25	male	1	741	1	No picture	1	No picture
203	25	male	1	797	5	No picture	1	No picture
203	25	male	1	902	5	neutral	2	Picture
203	25	male	1	727	1	negative	3	Picture
203	25	male	0	1072	5	No picture	1	No picture
203	25	male	1	543	1	neutral	2	Picture
203	25	male	1	527	5	negative	3	Picture
203	25	male	1	422	1	No picture	1	No picture
203	25	male	1	1079	5	neutral	2	Picture
203	25	male	1	496	5	No picture	1	No picture
203	25	male	1	448	1	No picture	1	No picture
203	25	male	1	489	1	neutral	2	Picture
203	25	male	1	689	1	neutral	2	Picture
203	25	male	1	625	5	negative	3	Picture
203	25	male	1	658	1	negative	3	Picture
203	25	male	1	786	5	No picture	1	No picture
203	25	male	1	1379	5	neutral	2	Picture
203	25	male	1	522	1	No picture	1	No picture
203	25	male	1	653	5	negative	3	Picture
203	25	male	1	498	1	neutral	2	Picture
203	25	male	1	755	1	No picture	1	No picture
203	25	male	1	659	5	negative	3	Picture
203	25	male	1	1004	5	negative	3	Picture
203	25	male	1	1109	5	No picture	1	No picture
203	25	male	1	469	1	neutral	2	Picture
203	25	male	1	470	1	negative	3	Picture
203	25	male	1	462	1	negative	3	Picture
203	25	male	1	519	5	neutral	2	Picture
203	25	male	1	621	5	No picture	1	No picture
203	25	male	1	488	1	negative	3	Picture
203	25	male	1	759	5	neutral	2	Picture
203	25	male	1	400	1	No picture	1	No picture
203	25	male	1	489	1	No picture	1	No picture
203	25	male	1	649	5	neutral	2	Picture
203	25	male	1	656	5	No picture	1	No picture
203	25	male	1	491	5	negative	3	Picture
203	25	male	1	618	1	negative	3	Picture
203	25	male	1	467	1	neutral	2	Picture
203	25	male	0	474	1	negative	3	Picture
203	25	male	1	547	1	No picture	1	No picture
203	25	male	0	995	5	negative	3	Picture
203	25	male	1	549	1	neutral	2	Picture
203	25	male	1	1075	5	negative	3	Picture
203	25	male	1	756	5	No picture	1	No picture
203	25	male	1	739	5	negative	3	Picture
203	25	male	1	588	1	negative	3	Picture
203	25	male	1	628	1	No picture	1	No picture
203	25	male	1	589	1	negative	3	Picture
203	25	male	1	813	5	No picture	1	No picture
203	25	male	1	997	5	negative	3	Picture
203	25	male	1	549	5	negative	3	Picture
203	25	male	1	453	1	No picture	1	No picture
203	25	male	1	469	1	neutral	2	Picture
203	25	male	1	527	1	neutral	2	Picture
203	25	male	1	872	5	negative	3	Picture
203	25	male	1	1056	5	No picture	1	No picture
203	25	male	1	471	1	No picture	1	No picture
203	25	male	1	577	1	neutral	2	Picture
203	25	male	1	823	5	negative	3	Picture
203	25	male	1	1135	5	negative	3	Picture
203	25	male	1	721	1	neutral	2	Picture
203	25	male	1	1127	5	No picture	1	No picture
203	25	male	1	648	1	neutral	2	Picture
203	25	male	1	634	5	negative	3	Picture
203	25	male	1	480	1	No picture	1	No picture
203	25	male	1	611	1	negative	3	Picture
203	25	male	1	641	5	No picture	1	No picture
203	25	male	1	636	5	negative	3	Picture
203	25	male	0	1584	5	neutral	2	Picture
203	25	male	1	521	1	No picture	1	No picture
203	25	male	1	466	1	negative	3	Picture
203	25	male	1	1306	5	negative	3	Picture
203	25	male	1	739	1	neutral	2	Picture
203	25	male	1	468	5	No picture	1	No picture
203	25	male	1	766	1	No picture	1	No picture
203	25	male	1	653	5	No picture	1	No picture
203	25	male	1	501	1	neutral	2	Picture
203	25	male	1	409	5	negative	3	Picture
203	25	male	1	454	5	negative	3	Picture
203	25	male	1	438	1	negative	3	Picture
203	25	male	1	504	1	No picture	1	No picture
203	25	male	1	912	5	negative	3	Picture
203	25	male	0	439	1	neutral	2	Picture
203	25	male	1	696	5	neutral	2	Picture
203	25	male	1	1167	5	No picture	1	No picture
203	25	male	1	431	1	neutral	2	Picture
203	25	male	1	562	5	neutral	2	Picture
203	25	male	1	481	1	neutral	2	Picture
203	25	male	1	522	1	No picture	1	No picture
203	25	male	1	426	1	negative	3	Picture
203	25	male	1	825	5	No picture	1	No picture
203	25	male	1	593	5	neutral	2	Picture
203	25	male	1	555	1	neutral	2	Picture
203	25	male	1	531	1	negative	3	Picture
203	25	male	1	843	5	negative	3	Picture
203	25	male	1	474	1	No picture	1	No picture
203	25	male	1	683	5	No picture	1	No picture
203	25	male	1	443	5	neutral	2	Picture
203	25	male	1	741	5	No picture	1	No picture
203	25	male	1	429	1	neutral	2	Picture
203	25	male	1	461	5	neutral	2	Picture
203	25	male	1	446	1	negative	3	Picture
203	25	male	1	549	1	No picture	1	No picture
203	25	male	1	711	5	negative	3	Picture
203	25	male	1	487	1	negative	3	Picture
203	25	male	1	407	5	negative	3	Picture
203	25	male	1	912	5	negative	3	Picture
203	25	male	1	443	1	No picture	1	No picture
203	25	male	1	456	1	negative	3	Picture
203	25	male	1	896	5	No picture	1	No picture
203	25	male	1	730	5	negative	3	Picture
203	25	male	1	793	5	neutral	2	Picture
203	25	male	1	449	1	neutral	2	Picture
203	25	male	1	548	1	No picture	1	No picture
203	25	male	1	594	1	negative	3	Picture
203	25	male	1	923	5	No picture	1	No picture
203	25	male	1	555	5	negative	3	Picture
203	25	male	1	539	5	neutral	2	Picture
203	25	male	0	596	5	No picture	1	No picture
203	25	male	1	699	1	No picture	1	No picture
203	25	male	1	428	1	neutral	2	Picture
203	25	male	1	566	1	negative	3	Picture
203	25	male	1	1068	5	neutral	2	Picture
203	25	male	1	501	1	neutral	2	Picture
203	25	male	1	637	5	neutral	2	Picture
203	25	male	1	455	5	No picture	1	No picture
203	25	male	1	462	1	neutral	2	Picture
203	25	male	1	485	1	No picture	1	No picture
203	25	male	1	528	1	neutral	2	Picture
203	25	male	1	368	1	negative	3	Picture
203	25	male	1	553	1	No picture	1	No picture
203	25	male	1	666	5	negative	3	Picture
203	25	male	1	562	5	neutral	2	Picture
203	25	male	1	441	5	No picture	1	No picture
203	25	male	0	984	1	No picture	1	No picture
203	25	male	1	480	1	neutral	2	Picture
203	25	male	1	488	5	negative	3	Picture
203	25	male	1	703	5	No picture	1	No picture
203	25	male	1	480	1	neutral	2	Picture
203	25	male	1	489	5	neutral	2	Picture
203	25	male	1	768	5	negative	3	Picture
203	25	male	1	522	1	neutral	2	Picture
203	25	male	1	913	5	negative	3	Picture
203	25	male	1	545	5	No picture	1	No picture
203	25	male	1	522	1	No picture	1	No picture
203	25	male	1	499	1	negative	3	Picture
203	25	male	1	508	5	neutral	2	Picture
203	25	male	1	487	5	No picture	1	No picture
203	25	male	1	756	1	negative	3	Picture
203	25	male	1	459	1	No picture	1	No picture
203	25	male	1	839	5	negative	3	Picture
203	25	male	1	524	1	neutral	2	Picture
203	25	male	0	1283	5	No picture	1	No picture
203	25	male	1	750	1	negative	3	Picture
203	25	male	1	749	1	No picture	1	No picture
203	25	male	0	1397	5	negative	3	Picture
203	25	male	1	663	1	negative	3	Picture
203	25	male	1	584	5	negative	3	Picture
203	25	male	1	590	1	neutral	2	Picture
203	25	male	1	486	1	No picture	1	No picture
203	25	male	0	983	5	negative	3	Picture
203	25	male	1	519	1	negative	3	Picture
203	25	male	1	1095	5	No picture	1	No picture
203	25	male	1	832	5	neutral	2	Picture
203	25	male	1	769	5	No picture	1	No picture
203	25	male	1	864	5	negative	3	Picture
203	25	male	1	609	1	No picture	1	No picture
203	25	male	1	954	5	negative	3	Picture
203	25	male	1	457	1	neutral	2	Picture
203	25	male	1	618	1	negative	3	Picture
203	25	male	1	537	1	neutral	2	Picture
203	25	male	1	810	5	neutral	2	Picture
203	25	male	1	643	5	neutral	2	Picture
203	25	male	1	492	1	No picture	1	No picture
203	25	male	1	491	1	negative	3	Picture
203	25	male	1	453	5	No picture	1	No picture
203	25	male	1	1005	5	neutral	2	Picture
203	25	male	1	399	1	negative	3	Picture
203	25	male	1	604	1	negative	3	Picture
203	25	male	1	790	5	No picture	1	No picture
203	25	male	1	598	1	No picture	1	No picture
203	25	male	1	832	5	neutral	2	Picture
203	25	male	1	550	5	negative	3	Picture
203	25	male	1	607	5	No picture	1	No picture
203	25	male	1	537	1	neutral	2	Picture
203	25	male	1	585	1	neutral	2	Picture
203	25	male	1	521	1	No picture	1	No picture
203	25	male	1	577	5	negative	3	Picture
203	25	male	1	755	5	negative	3	Picture
203	25	male	1	539	5	neutral	2	Picture
203	25	male	1	666	1	neutral	2	Picture
203	25	male	1	562	1	No picture	1	No picture
203	25	male	1	491	5	No picture	1	No picture
203	25	male	1	395	1	neutral	2	Picture
203	25	male	1	811	1	neutral	2	Picture
203	25	male	1	492	1	No picture	1	No picture
203	25	male	1	539	1	neutral	2	Picture
203	25	male	1	996	5	neutral	2	Picture
203	25	male	1	1012	5	negative	3	Picture
203	25	male	1	1093	5	No picture	1	No picture
203	25	male	1	453	1	negative	3	Picture
203	25	male	1	550	5	negative	3	Picture
203	25	male	1	1022	5	negative	3	Picture
203	25	male	1	502	1	neutral	2	Picture
203	25	male	1	423	1	No picture	1	No picture
203	25	male	1	687	5	No picture	1	No picture
203	25	male	1	496	5	negative	3	Picture
203	25	male	1	640	5	negative	3	Picture
203	25	male	1	383	1	No picture	1	No picture
203	25	male	1	449	1	neutral	2	Picture
203	25	male	1	408	5	No picture	1	No picture
203	25	male	1	418	1	neutral	2	Picture
203	25	male	1	818	5	neutral	2	Picture
203	25	male	1	417	1	No picture	1	No picture
203	25	male	1	793	5	neutral	2	Picture
203	25	male	1	570	5	No picture	1	No picture
203	25	male	1	484	1	neutral	2	Picture
203	25	male	1	515	1	negative	3	Picture
203	25	male	1	909	5	No picture	1	No picture
203	25	male	1	444	1	neutral	2	Picture
203	25	male	1	444	1	No picture	1	No picture
203	25	male	0	454	1	negative	3	Picture
203	25	male	1	589	5	negative	3	Picture
203	25	male	1	765	5	neutral	2	Picture
203	25	male	1	1172	5	negative	3	Picture
203	25	male	1	419	5	negative	3	Picture
203	25	male	1	539	1	neutral	2	Picture
203	25	male	1	756	5	No picture	1	No picture
203	25	male	1	510	1	negative	3	Picture
203	25	male	1	486	1	No picture	1	No picture
203	25	male	1	431	5	neutral	2	Picture
203	25	male	1	543	1	negative	3	Picture
203	25	male	1	447	1	neutral	2	Picture
203	25	male	1	519	1	No picture	1	No picture
203	25	male	1	680	5	neutral	2	Picture
203	25	male	1	561	5	No picture	1	No picture
203	25	male	1	494	5	neutral	2	Picture
203	25	male	1	592	1	neutral	2	Picture
203	25	male	1	657	5	No picture	1	No picture
203	25	male	1	498	1	neutral	2	Picture
203	25	male	1	427	1	No picture	1	No picture
203	25	male	1	707	5	neutral	2	Picture
203	25	male	1	841	5	neutral	2	Picture
203	25	male	1	795	5	No picture	1	No picture
203	25	male	1	564	1	neutral	2	Picture
203	25	male	1	474	1	No picture	1	No picture
203	25	male	1	467	1	neutral	2	Picture
203	25	male	1	477	5	neutral	2	Picture
203	25	male	1	715	5	neutral	2	Picture
203	25	male	1	574	5	No picture	1	No picture
203	25	male	1	478	1	No picture	1	No picture
203	25	male	1	670	5	negative	3	Picture
203	25	male	1	751	1	negative	3	Picture
203	25	male	1	462	1	neutral	2	Picture
203	25	male	1	775	5	negative	3	Picture
203	25	male	1	802	1	neutral	2	Picture
203	25	male	1	560	1	No picture	1	No picture
203	25	male	1	887	5	No picture	1	No picture
203	25	male	1	423	1	negative	3	Picture
203	25	male	1	512	5	neutral	2	Picture
203	25	male	1	889	5	neutral	2	Picture
203	25	male	1	513	5	negative	3	Picture
203	25	male	1	1058	5	No picture	1	No picture
203	25	male	1	641	1	negative	3	Picture
203	25	male	1	577	1	No picture	1	No picture
203	25	male	1	450	1	negative	3	Picture
203	25	male	1	436	1	neutral	2	Picture
203	25	male	1	378	1	neutral	2	Picture
203	25	male	1	467	5	No picture	1	No picture
203	25	male	1	548	5	neutral	2	Picture
203	25	male	0	556	1	No picture	1	No picture
203	25	male	1	1245	5	neutral	2	Picture
203	25	male	1	916	5	No picture	1	No picture
203	25	male	1	485	1	neutral	2	Picture
203	25	male	0	974	5	negative	3	Picture
203	25	male	1	692	1	No picture	1	No picture
203	25	male	1	957	5	neutral	2	Picture
203	25	male	1	421	1	neutral	2	Picture
203	25	male	1	638	1	neutral	2	Picture
203	25	male	1	487	5	negative	3	Picture
203	25	male	1	575	1	No picture	1	No picture
203	25	male	1	646	5	negative	3	Picture
203	25	male	1	510	5	No picture	1	No picture
203	25	male	1	608	1	neutral	2	Picture
203	25	male	1	512	1	negative	3	Picture
203	25	male	1	1105	5	negative	3	Picture
203	25	male	1	657	1	neutral	2	Picture
203	25	male	1	1129	5	neutral	2	Picture
203	25	male	0	673	5	No picture	1	No picture
203	25	male	1	648	1	No picture	1	No picture
203	25	male	1	561	1	No picture	1	No picture
203	25	male	1	507	1	negative	3	Picture
203	25	male	1	602	5	negative	3	Picture
203	25	male	1	515	1	negative	3	Picture
203	25	male	1	675	5	No picture	1	No picture
203	25	male	1	1204	5	negative	3	Picture
203	25	male	1	547	5	negative	3	Picture
203	25	male	1	437	1	negative	3	Picture
203	25	male	1	421	1	No picture	1	No picture
203	25	male	1	436	1	negative	3	Picture
203	25	male	0	935	5	No picture	1	No picture
203	25	male	0	1500	5	negative	3	Picture
203	25	male	1	519	1	No picture	1	No picture
203	25	male	1	758	5	neutral	2	Picture
203	25	male	1	614	5	No picture	1	No picture
203	25	male	1	895	5	neutral	2	Picture
203	25	male	1	600	1	negative	3	Picture
203	25	male	1	439	1	neutral	2	Picture
203	25	male	1	751	5	No picture	1	No picture
203	25	male	1	585	1	neutral	2	Picture
203	25	male	1	1186	5	negative	3	Picture
203	25	male	1	368	5	negative	3	Picture
203	25	male	0	369	1	No picture	1	No picture
203	25	male	1	730	1	neutral	2	Picture
203	25	male	1	984	1	No picture	1	No picture
203	25	male	0	1500	5	No picture	1	No picture
203	25	male	1	1096	1	negative	3	Picture
203	25	male	1	1384	5	negative	3	Picture
203	25	male	0	857	5	negative	3	Picture
203	25	male	1	545	1	negative	3	Picture
203	25	male	1	721	5	No picture	1	No picture
203	25	male	1	596	1	No picture	1	No picture
203	25	male	1	514	5	negative	3	Picture
203	25	male	1	626	1	negative	3	Picture
203	25	male	1	746	5	negative	3	Picture
203	25	male	1	468	1	negative	3	Picture
203	25	male	0	1147	5	negative	3	Picture
203	25	male	1	444	1	negative	3	Picture
203	25	male	0	877	5	No picture	1	No picture
203	25	male	1	565	1	No picture	1	No picture
203	25	male	1	518	1	neutral	2	Picture
203	25	male	1	1661	5	negative	3	Picture
203	25	male	1	799	5	No picture	1	No picture
203	25	male	1	639	1	No picture	1	No picture
203	25	male	1	718	1	neutral	2	Picture
203	25	male	1	545	5	neutral	2	Picture
203	25	male	1	615	1	neutral	2	Picture
203	25	male	1	656	5	neutral	2	Picture
203	25	male	1	432	1	No picture	1	No picture
203	25	male	1	465	1	neutral	2	Picture
203	25	male	1	504	5	negative	3	Picture
203	25	male	1	418	1	negative	3	Picture
203	25	male	1	706	5	No picture	1	No picture
203	25	male	1	523	5	neutral	2	Picture
203	25	male	0	411	1	No picture	1	No picture
203	25	male	1	635	1	negative	3	Picture
203	25	male	1	924	1	negative	3	Picture
203	25	male	1	764	5	neutral	2	Picture
203	25	male	0	902	5	neutral	2	Picture
203	25	male	1	1043	5	No picture	1	No picture
203	25	male	1	812	1	negative	3	Picture
203	25	male	1	438	1	No picture	1	No picture
203	25	male	1	637	5	negative	3	Picture
203	25	male	1	837	5	negative	3	Picture
203	25	male	1	509	1	neutral	2	Picture
203	25	male	1	886	5	No picture	1	No picture
203	25	male	0	527	5	neutral	2	Picture
203	25	male	1	503	1	No picture	1	No picture
203	25	male	1	526	1	negative	3	Picture
203	25	male	1	600	5	negative	3	Picture
203	25	male	1	555	1	neutral	2	Picture
203	25	male	1	776	5	No picture	1	No picture
203	25	male	1	633	5	No picture	1	No picture
203	25	male	1	480	1	negative	3	Picture
203	25	male	1	546	1	No picture	1	No picture
203	25	male	1	1025	5	negative	3	Picture
203	25	male	1	698	5	neutral	2	Picture
203	25	male	1	506	1	negative	3	Picture
203	25	male	1	818	5	neutral	2	Picture
203	25	male	1	418	1	negative	3	Picture
203	25	male	1	388	1	No picture	1	No picture
203	25	male	1	971	5	No picture	1	No picture
203	25	male	1	844	5	negative	3	Picture
203	25	male	1	516	1	neutral	2	Picture
203	25	male	1	821	5	No picture	1	No picture
203	25	male	1	501	5	neutral	2	Picture
203	25	male	1	774	1	neutral	2	Picture
203	25	male	1	574	1	negative	3	Picture
203	25	male	0	1138	5	neutral	2	Picture
203	25	male	1	486	1	No picture	1	No picture
203	25	male	1	525	1	negative	3	Picture
203	25	male	1	471	1	negative	3	Picture
203	25	male	1	504	1	No picture	1	No picture
203	25	male	1	913	5	negative	3	Picture
203	25	male	1	563	5	No picture	1	No picture
203	25	male	1	921	5	neutral	2	Picture
203	25	male	1	497	1	negative	3	Picture
203	25	male	1	658	5	neutral	2	Picture
203	25	male	1	451	5	negative	3	Picture
203	25	male	1	522	1	neutral	2	Picture
203	25	male	1	595	5	No picture	1	No picture
203	25	male	1	477	1	No picture	1	No picture
203	25	male	1	1187	5	negative	3	Picture
203	25	male	1	724	5	No picture	1	No picture
203	25	male	1	540	1	neutral	2	Picture
203	25	male	1	613	5	neutral	2	Picture
203	25	male	1	582	1	No picture	1	No picture
203	25	male	1	478	1	negative	3	Picture
203	25	male	1	998	5	neutral	2	Picture
203	25	male	1	502	1	negative	3	Picture
203	25	male	1	584	1	No picture	1	No picture
203	25	male	1	856	5	neutral	2	Picture
203	25	male	1	520	1	neutral	2	Picture
203	25	male	1	559	5	No picture	1	No picture
204	30	male	1	861	1	negative	3	Picture
204	30	male	1	1028	5	neutral	2	Picture
204	30	male	1	580	1	No picture	1	No picture
204	30	male	1	1291	5	No picture	1	No picture
204	30	male	1	561	1	negative	3	Picture
204	30	male	1	1009	5	neutral	2	Picture
204	30	male	1	703	5	No picture	1	No picture
204	30	male	1	655	1	neutral	2	Picture
204	30	male	1	1262	5	negative	3	Picture
204	30	male	1	758	1	negative	3	Picture
204	30	male	1	740	5	negative	3	Picture
204	30	male	1	540	1	No picture	1	No picture
204	30	male	0	1314	5	neutral	2	Picture
204	30	male	1	794	5	No picture	1	No picture
204	30	male	1	594	1	neutral	2	Picture
204	30	male	1	657	1	neutral	2	Picture
204	30	male	1	1096	5	negative	3	Picture
204	30	male	0	616	1	No picture	1	No picture
204	30	male	1	1128	5	No picture	1	No picture
204	30	male	1	575	1	No picture	1	No picture
204	30	male	1	726	5	negative	3	Picture
204	30	male	1	1047	1	negative	3	Picture
204	30	male	1	774	1	negative	3	Picture
204	30	male	1	820	5	neutral	2	Picture
204	30	male	1	870	1	neutral	2	Picture
204	30	male	1	1204	1	negative	3	Picture
204	30	male	1	898	1	No picture	1	No picture
204	30	male	1	1108	5	neutral	2	Picture
204	30	male	1	1299	5	No picture	1	No picture
204	30	male	1	729	5	negative	3	Picture
204	30	male	1	610	1	neutral	2	Picture
204	30	male	1	1249	5	No picture	1	No picture
204	30	male	1	641	1	No picture	1	No picture
204	30	male	1	895	5	negative	3	Picture
204	30	male	1	726	5	negative	3	Picture
204	30	male	1	615	1	negative	3	Picture
204	30	male	1	1454	5	neutral	2	Picture
204	30	male	1	663	1	No picture	1	No picture
204	30	male	1	627	1	neutral	2	Picture
204	30	male	1	709	1	neutral	2	Picture
204	30	male	1	1163	5	neutral	2	Picture
204	30	male	1	762	5	No picture	1	No picture
204	30	male	1	611	1	negative	3	Picture
204	30	male	1	626	5	neutral	2	Picture
204	30	male	1	1193	5	No picture	1	No picture
204	30	male	1	569	1	No picture	1	No picture
204	30	male	1	673	5	neutral	2	Picture
204	30	male	1	919	1	negative	3	Picture
204	30	male	1	701	1	neutral	2	Picture
204	30	male	1	1422	5	negative	3	Picture
204	30	male	1	661	1	No picture	1	No picture
204	30	male	0	1500	5	neutral	2	Picture
204	30	male	1	586	1	negative	3	Picture
204	30	male	1	898	5	No picture	1	No picture
204	30	male	1	1163	5	No picture	1	No picture
204	30	male	1	706	1	No picture	1	No picture
204	30	male	0	1500	5	negative	3	Picture
204	30	male	1	538	1	neutral	2	Picture
204	30	male	1	688	1	negative	3	Picture
204	30	male	1	1064	5	negative	3	Picture
204	30	male	1	848	5	No picture	1	No picture
204	30	male	1	895	1	neutral	2	Picture
204	30	male	1	631	1	No picture	1	No picture
204	30	male	1	669	1	neutral	2	Picture
204	30	male	1	1446	5	negative	3	Picture
204	30	male	1	1300	5	negative	3	Picture
204	30	male	1	634	5	No picture	1	No picture
204	30	male	1	550	1	neutral	2	Picture
204	30	male	1	1357	5	negative	3	Picture
204	30	male	1	634	1	No picture	1	No picture
204	30	male	1	985	5	negative	3	Picture
204	30	male	0	745	1	negative	3	Picture
204	30	male	1	856	1	neutral	2	Picture
204	30	male	1	1007	1	negative	3	Picture
204	30	male	1	1173	5	negative	3	Picture
204	30	male	1	743	1	No picture	1	No picture
204	30	male	1	1181	5	negative	3	Picture
204	30	male	1	798	5	No picture	1	No picture
204	30	male	0	1158	5	neutral	2	Picture
204	30	male	1	1301	5	neutral	2	Picture
204	30	male	1	692	1	neutral	2	Picture
204	30	male	1	915	5	No picture	1	No picture
204	30	male	1	709	1	No picture	1	No picture
204	30	male	1	565	1	neutral	2	Picture
204	30	male	1	556	1	neutral	2	Picture
204	30	male	1	523	1	No picture	1	No picture
204	30	male	1	1171	5	neutral	2	Picture
204	30	male	1	818	5	No picture	1	No picture
204	30	male	1	527	1	neutral	2	Picture
204	30	male	1	991	5	negative	3	Picture
204	30	male	1	829	5	No picture	1	No picture
204	30	male	1	638	1	neutral	2	Picture
204	30	male	1	556	1	negative	3	Picture
204	30	male	1	531	1	No picture	1	No picture
204	30	male	1	1354	5	neutral	2	Picture
204	30	male	1	828	5	neutral	2	Picture
204	30	male	1	809	1	No picture	1	No picture
204	30	male	1	585	1	negative	3	Picture
204	30	male	1	967	5	No picture	1	No picture
204	30	male	1	615	1	neutral	2	Picture
204	30	male	1	1159	5	neutral	2	Picture
204	30	male	1	974	5	negative	3	Picture
204	30	male	1	1006	5	No picture	1	No picture
204	30	male	1	811	1	No picture	1	No picture
204	30	male	1	812	1	neutral	2	Picture
204	30	male	1	1220	5	neutral	2	Picture
204	30	male	1	860	5	negative	3	Picture
204	30	male	1	601	1	negative	3	Picture
204	30	male	1	834	5	negative	3	Picture
204	30	male	1	1058	5	No picture	1	No picture
204	30	male	1	696	5	negative	3	Picture
204	30	male	1	935	1	negative	3	Picture
204	30	male	1	582	1	negative	3	Picture
204	30	male	1	567	1	No picture	1	No picture
204	30	male	1	525	1	No picture	1	No picture
204	30	male	1	1311	5	negative	3	Picture
204	30	male	1	668	1	neutral	2	Picture
204	30	male	1	1014	5	No picture	1	No picture
204	30	male	1	668	5	neutral	2	Picture
204	30	male	1	563	1	neutral	2	Picture
204	30	male	1	802	5	negative	3	Picture
204	30	male	1	1275	5	negative	3	Picture
204	30	male	1	779	5	No picture	1	No picture
204	30	male	1	874	1	negative	3	Picture
204	30	male	1	619	1	No picture	1	No picture
204	30	male	1	905	1	neutral	2	Picture
204	30	male	1	938	1	negative	3	Picture
204	30	male	1	769	1	neutral	2	Picture
204	30	male	1	488	1	No picture	1	No picture
204	30	male	1	753	5	negative	3	Picture
204	30	male	1	848	5	negative	3	Picture
204	30	male	1	1241	5	No picture	1	No picture
204	30	male	1	1134	5	neutral	2	Picture
204	30	male	1	960	1	neutral	2	Picture
204	30	male	1	1072	5	neutral	2	Picture
204	30	male	1	775	1	negative	3	Picture
204	30	male	1	1031	5	No picture	1	No picture
204	30	male	1	709	1	No picture	1	No picture
204	30	male	1	886	5	negative	3	Picture
204	30	male	0	1500	5	neutral	2	Picture
204	30	male	1	732	1	No picture	1	No picture
204	30	male	1	1059	5	No picture	1	No picture
204	30	male	1	699	1	neutral	2	Picture
204	30	male	1	723	1	negative	3	Picture
204	30	male	1	666	1	negative	3	Picture
204	30	male	1	950	5	negative	3	Picture
204	30	male	1	803	1	negative	3	Picture
204	30	male	1	699	1	No picture	1	No picture
204	30	male	1	1354	5	neutral	2	Picture
204	30	male	1	818	5	No picture	1	No picture
204	30	male	1	649	1	No picture	1	No picture
204	30	male	1	815	1	negative	3	Picture
204	30	male	1	799	5	neutral	2	Picture
204	30	male	1	1374	5	negative	3	Picture
204	30	male	1	670	1	neutral	2	Picture
204	30	male	1	909	5	No picture	1	No picture
204	30	male	1	1431	5	negative	3	Picture
204	30	male	1	1421	5	neutral	2	Picture
204	30	male	1	1365	5	No picture	1	No picture
204	30	male	1	797	1	No picture	1	No picture
204	30	male	1	542	1	neutral	2	Picture
204	30	male	1	589	1	negative	3	Picture
204	30	male	1	844	1	No picture	1	No picture
204	30	male	1	636	1	neutral	2	Picture
204	30	male	1	1442	5	neutral	2	Picture
204	30	male	1	1051	5	negative	3	Picture
204	30	male	1	843	1	negative	3	Picture
204	30	male	1	842	5	No picture	1	No picture
204	30	male	1	810	1	neutral	2	Picture
204	30	male	1	834	5	No picture	1	No picture
204	30	male	1	506	1	No picture	1	No picture
204	30	male	1	1177	5	neutral	2	Picture
204	30	male	1	1032	5	neutral	2	Picture
204	30	male	1	715	1	neutral	2	Picture
204	30	male	1	625	1	negative	3	Picture
204	30	male	1	775	5	negative	3	Picture
204	30	male	1	576	1	No picture	1	No picture
204	30	male	1	1173	5	negative	3	Picture
204	30	male	1	694	5	No picture	1	No picture
204	30	male	1	988	1	negative	3	Picture
204	30	male	1	1051	5	No picture	1	No picture
204	30	male	1	691	1	neutral	2	Picture
204	30	male	1	675	1	negative	3	Picture
204	30	male	1	523	1	No picture	1	No picture
204	30	male	1	674	5	negative	3	Picture
204	30	male	1	800	5	neutral	2	Picture
204	30	male	1	1124	5	neutral	2	Picture
204	30	male	1	720	5	neutral	2	Picture
204	30	male	1	488	1	No picture	1	No picture
204	30	male	1	640	1	neutral	2	Picture
204	30	male	1	1175	5	No picture	1	No picture
204	30	male	1	768	1	neutral	2	Picture
204	30	male	1	630	5	No picture	1	No picture
204	30	male	1	815	1	negative	3	Picture
204	30	male	1	862	1	No picture	1	No picture
204	30	male	1	1247	5	negative	3	Picture
204	30	male	1	709	1	negative	3	Picture
204	30	male	1	1006	5	negative	3	Picture
204	30	male	1	665	1	negative	3	Picture
204	30	male	1	949	5	negative	3	Picture
204	30	male	1	589	1	No picture	1	No picture
204	30	male	1	868	5	neutral	2	Picture
204	30	male	1	611	1	neutral	2	Picture
204	30	male	1	1028	5	No picture	1	No picture
204	30	male	1	820	1	neutral	2	Picture
204	30	male	1	979	5	neutral	2	Picture
204	30	male	1	642	1	neutral	2	Picture
204	30	male	1	1347	5	No picture	1	No picture
204	30	male	1	467	1	No picture	1	No picture
204	30	male	1	1082	5	negative	3	Picture
204	30	male	1	969	1	neutral	2	Picture
204	30	male	0	1500	5	neutral	2	Picture
204	30	male	1	1240	5	No picture	1	No picture
204	30	male	1	545	1	negative	3	Picture
204	30	male	1	496	1	No picture	1	No picture
204	30	male	1	911	5	negative	3	Picture
204	30	male	1	864	1	negative	3	Picture
204	30	male	1	510	5	neutral	2	Picture
204	30	male	1	518	1	negative	3	Picture
204	30	male	1	799	5	No picture	1	No picture
204	30	male	1	679	1	No picture	1	No picture
204	30	male	1	613	5	neutral	2	Picture
204	30	male	1	950	1	negative	3	Picture
204	30	male	1	518	1	No picture	1	No picture
204	30	male	1	1070	5	No picture	1	No picture
204	30	male	1	798	5	neutral	2	Picture
204	30	male	1	1230	5	neutral	2	Picture
204	30	male	1	693	1	negative	3	Picture
204	30	male	1	1012	5	neutral	2	Picture
204	30	male	1	932	5	No picture	1	No picture
204	30	male	1	885	5	neutral	2	Picture
204	30	male	1	706	1	negative	3	Picture
204	30	male	1	724	1	No picture	1	No picture
204	30	male	1	674	1	neutral	2	Picture
204	30	male	1	1170	5	No picture	1	No picture
204	30	male	1	739	1	No picture	1	No picture
204	30	male	1	586	1	negative	3	Picture
204	30	male	1	1257	5	negative	3	Picture
204	30	male	1	601	5	neutral	2	Picture
204	30	male	1	593	1	neutral	2	Picture
204	30	male	1	520	1	negative	3	Picture
204	30	male	1	849	5	No picture	1	No picture
204	30	male	1	671	1	No picture	1	No picture
204	30	male	1	1319	5	neutral	2	Picture
204	30	male	1	679	5	negative	3	Picture
204	30	male	1	551	1	neutral	2	Picture
204	30	male	0	1500	5	No picture	1	No picture
204	30	male	1	679	5	neutral	2	Picture
204	30	male	1	591	1	neutral	2	Picture
204	30	male	1	967	5	neutral	2	Picture
204	30	male	1	493	1	No picture	1	No picture
204	30	male	1	613	1	negative	3	Picture
204	30	male	1	740	1	No picture	1	No picture
204	30	male	1	684	1	neutral	2	Picture
204	30	male	1	668	5	neutral	2	Picture
204	30	male	1	724	5	No picture	1	No picture
204	30	male	1	1171	5	negative	3	Picture
204	30	male	1	669	1	negative	3	Picture
204	30	male	1	580	1	neutral	2	Picture
204	30	male	1	1260	5	negative	3	Picture
204	30	male	1	499	1	No picture	1	No picture
204	30	male	1	506	1	neutral	2	Picture
204	30	male	1	1105	5	neutral	2	Picture
204	30	male	1	642	5	No picture	1	No picture
204	30	male	1	601	1	neutral	2	Picture
204	30	male	1	553	1	No picture	1	No picture
204	30	male	1	1498	5	negative	3	Picture
204	30	male	1	624	1	negative	3	Picture
204	30	male	1	1408	5	negative	3	Picture
204	30	male	1	1182	5	No picture	1	No picture
204	30	male	1	959	5	neutral	2	Picture
204	30	male	1	669	1	negative	3	Picture
204	30	male	1	1213	5	No picture	1	No picture
204	30	male	1	779	5	neutral	2	Picture
204	30	male	1	827	1	negative	3	Picture
204	30	male	1	556	1	No picture	1	No picture
204	30	male	1	1083	5	No picture	1	No picture
204	30	male	1	1403	5	negative	3	Picture
204	30	male	1	682	1	neutral	2	Picture
204	30	male	0	858	5	negative	3	Picture
204	30	male	1	593	1	No picture	1	No picture
204	30	male	1	677	1	negative	3	Picture
204	30	male	1	897	1	neutral	2	Picture
204	30	male	1	696	5	No picture	1	No picture
204	30	male	1	807	5	neutral	2	Picture
204	30	male	0	1500	5	neutral	2	Picture
204	30	male	1	680	1	No picture	1	No picture
204	30	male	1	1001	1	negative	3	Picture
204	30	male	1	678	5	No picture	1	No picture
204	30	male	1	598	1	No picture	1	No picture
204	30	male	1	1334	5	negative	3	Picture
204	30	male	1	608	1	negative	3	Picture
204	30	male	1	1328	5	negative	3	Picture
204	30	male	1	581	1	negative	3	Picture
204	30	male	1	485	1	No picture	1	No picture
204	30	male	1	718	1	negative	3	Picture
204	30	male	1	790	5	neutral	2	Picture
204	30	male	1	662	1	negative	3	Picture
204	30	male	1	1197	5	No picture	1	No picture
204	30	male	0	1500	5	negative	3	Picture
204	30	male	1	581	1	neutral	2	Picture
204	30	male	1	451	1	No picture	1	No picture
204	30	male	1	1194	5	neutral	2	Picture
204	30	male	1	877	5	No picture	1	No picture
204	30	male	1	699	1	neutral	2	Picture
204	30	male	1	1098	5	neutral	2	Picture
204	30	male	1	714	1	neutral	2	Picture
204	30	male	1	714	1	No picture	1	No picture
204	30	male	1	1314	5	neutral	2	Picture
204	30	male	1	762	1	negative	3	Picture
204	30	male	1	1352	5	negative	3	Picture
204	30	male	0	1500	5	No picture	1	No picture
204	30	male	1	768	1	negative	3	Picture
204	30	male	1	640	1	negative	3	Picture
204	30	male	1	624	5	neutral	2	Picture
204	30	male	0	1500	5	neutral	2	Picture
204	30	male	1	473	1	No picture	1	No picture
204	30	male	1	551	5	No picture	1	No picture
204	30	male	1	511	1	negative	3	Picture
204	30	male	1	654	5	neutral	2	Picture
204	30	male	1	766	5	No picture	1	No picture
204	30	male	0	1150	5	neutral	2	Picture
204	30	male	1	581	1	negative	3	Picture
204	30	male	0	582	1	No picture	1	No picture
204	30	male	1	613	5	No picture	1	No picture
204	30	male	1	1117	5	neutral	2	Picture
204	30	male	1	571	1	neutral	2	Picture
204	30	male	1	572	1	No picture	1	No picture
204	30	male	1	539	1	negative	3	Picture
204	30	male	1	644	5	negative	3	Picture
204	30	male	1	618	5	No picture	1	No picture
204	30	male	1	553	5	neutral	2	Picture
204	30	male	1	481	5	negative	3	Picture
204	30	male	1	561	1	No picture	1	No picture
204	30	male	1	586	1	negative	3	Picture
204	30	male	1	553	1	neutral	2	Picture
204	30	male	1	1056	5	negative	3	Picture
204	30	male	1	657	1	No picture	1	No picture
204	30	male	1	567	5	neutral	2	Picture
204	30	male	1	656	1	negative	3	Picture
204	30	male	1	614	5	No picture	1	No picture
204	30	male	1	559	1	negative	3	Picture
204	30	male	1	646	5	neutral	2	Picture
204	30	male	1	726	5	neutral	2	Picture
204	30	male	1	612	1	No picture	1	No picture
204	30	male	1	539	1	neutral	2	Picture
204	30	male	1	453	1	negative	3	Picture
204	30	male	1	685	5	No picture	1	No picture
204	30	male	1	676	1	negative	3	Picture
204	30	male	1	572	1	No picture	1	No picture
204	30	male	1	806	5	neutral	2	Picture
204	30	male	1	843	5	neutral	2	Picture
204	30	male	1	611	5	No picture	1	No picture
204	30	male	1	842	1	neutral	2	Picture
204	30	male	1	538	1	No picture	1	No picture
204	30	male	1	1043	5	No picture	1	No picture
204	30	male	1	810	1	negative	3	Picture
204	30	male	1	682	1	neutral	2	Picture
204	30	male	1	1113	5	negative	3	Picture
204	30	male	1	823	5	negative	3	Picture
204	30	male	1	1161	5	negative	3	Picture
204	30	male	1	661	5	neutral	2	Picture
204	30	male	1	710	1	neutral	2	Picture
204	30	male	1	518	1	No picture	1	No picture
204	30	male	1	654	1	neutral	2	Picture
204	30	male	1	947	5	No picture	1	No picture
204	30	male	1	732	1	negative	3	Picture
204	30	male	1	611	1	neutral	2	Picture
204	30	male	1	644	5	neutral	2	Picture
204	30	male	1	691	5	No picture	1	No picture
204	30	male	1	562	1	No picture	1	No picture
204	30	male	1	572	5	negative	3	Picture
204	30	male	1	625	5	negative	3	Picture
204	30	male	1	810	5	negative	3	Picture
204	30	male	1	779	5	No picture	1	No picture
204	30	male	1	665	1	No picture	1	No picture
204	30	male	1	1112	1	negative	3	Picture
204	30	male	1	688	1	neutral	2	Picture
204	30	male	1	632	1	neutral	2	Picture
204	30	male	1	695	5	No picture	1	No picture
204	30	male	1	559	1	No picture	1	No picture
204	30	male	1	606	1	neutral	2	Picture
204	30	male	1	775	5	negative	3	Picture
204	30	male	1	1239	5	neutral	2	Picture
204	30	male	1	1125	5	No picture	1	No picture
204	30	male	1	1439	5	negative	3	Picture
204	30	male	1	582	1	neutral	2	Picture
204	30	male	1	933	5	negative	3	Picture
204	30	male	1	550	1	No picture	1	No picture
204	30	male	1	637	1	negative	3	Picture
204	30	male	1	1006	5	No picture	1	No picture
204	30	male	1	1156	1	negative	3	Picture
204	30	male	1	691	5	negative	3	Picture
204	30	male	1	461	1	No picture	1	No picture
204	30	male	1	598	1	neutral	2	Picture
204	30	male	1	923	5	negative	3	Picture
204	30	male	0	635	1	No picture	1	No picture
204	30	male	1	738	1	negative	3	Picture
204	30	male	1	625	5	No picture	1	No picture
204	30	male	1	1122	5	neutral	2	Picture
204	30	male	1	683	1	neutral	2	Picture
204	30	male	1	889	5	neutral	2	Picture
204	30	male	1	603	1	negative	3	Picture
204	30	male	1	553	1	No picture	1	No picture
204	30	male	1	1272	5	negative	3	Picture
204	30	male	1	706	1	neutral	2	Picture
204	30	male	1	1192	5	negative	3	Picture
204	30	male	1	1103	5	No picture	1	No picture
204	30	male	1	630	1	negative	3	Picture
204	30	male	0	1500	5	negative	3	Picture
204	30	male	1	550	1	neutral	2	Picture
204	30	male	1	550	1	No picture	1	No picture
204	30	male	1	885	5	No picture	1	No picture
204	30	male	1	526	5	neutral	2	Picture
204	30	male	1	652	5	negative	3	Picture
204	30	male	1	830	1	neutral	2	Picture
204	30	male	1	533	1	neutral	2	Picture
204	30	male	1	1251	5	negative	3	Picture
204	30	male	1	604	1	No picture	1	No picture
204	30	male	1	757	5	No picture	1	No picture
204	30	male	1	612	1	No picture	1	No picture
204	30	male	1	619	5	neutral	2	Picture
204	30	male	1	1236	5	neutral	2	Picture
204	30	male	1	897	1	neutral	2	Picture
204	30	male	1	603	5	No picture	1	No picture
204	30	male	1	650	1	negative	3	Picture
204	30	male	1	723	5	negative	3	Picture
204	30	male	1	488	1	No picture	1	No picture
204	30	male	1	698	5	No picture	1	No picture
204	30	male	1	472	1	negative	3	Picture
204	30	male	1	992	5	neutral	2	Picture
204	30	male	1	504	1	negative	3	Picture
204	30	male	1	672	1	No picture	1	No picture
204	30	male	1	984	5	neutral	2	Picture
204	30	male	1	662	1	negative	3	Picture
204	30	male	1	1015	5	No picture	1	No picture
204	30	male	1	670	1	negative	3	Picture
204	30	male	1	943	5	neutral	2	Picture
204	30	male	1	1204	5	neutral	2	Picture
204	30	male	1	541	1	neutral	2	Picture
204	30	male	1	589	1	No picture	1	No picture
204	30	male	1	901	5	neutral	2	Picture
204	30	male	1	684	5	No picture	1	No picture
204	30	male	1	596	1	neutral	2	Picture
204	30	male	1	924	5	negative	3	Picture
204	30	male	1	499	1	neutral	2	Picture
204	30	male	1	1132	5	negative	3	Picture
204	30	male	1	611	1	negative	3	Picture
204	30	male	1	539	1	No picture	1	No picture
204	30	male	0	1282	5	No picture	1	No picture
204	30	male	1	793	5	negative	3	Picture
204	30	male	1	639	5	No picture	1	No picture
204	30	male	1	583	1	negative	3	Picture
204	30	male	1	663	1	negative	3	Picture
204	30	male	1	790	1	No picture	1	No picture
204	30	male	1	471	5	neutral	2	Picture
204	30	male	1	759	1	No picture	1	No picture
204	30	male	1	765	5	neutral	2	Picture
204	30	male	1	597	1	neutral	2	Picture
204	30	male	1	555	1	neutral	2	Picture
204	30	male	1	1189	5	No picture	1	No picture
204	30	male	1	620	5	negative	3	Picture
204	30	male	1	756	5	neutral	2	Picture
204	30	male	1	563	1	neutral	2	Picture
204	30	male	1	652	1	neutral	2	Picture
204	30	male	1	755	5	neutral	2	Picture
204	30	male	1	650	1	No picture	1	No picture
204	30	male	1	915	5	No picture	1	No picture
204	30	male	1	689	1	No picture	1	No picture
204	30	male	1	712	5	negative	3	Picture
204	30	male	0	889	5	negative	3	Picture
204	30	male	1	546	1	negative	3	Picture
204	30	male	1	704	1	neutral	2	Picture
204	30	male	1	882	5	No picture	1	No picture
204	30	male	1	565	1	negative	3	Picture
204	30	male	1	751	5	negative	3	Picture
204	30	male	1	584	1	negative	3	Picture
204	30	male	1	584	5	No picture	1	No picture
204	30	male	1	582	5	neutral	2	Picture
204	30	male	0	591	1	No picture	1	No picture
204	30	male	1	968	5	negative	3	Picture
204	30	male	1	520	1	No picture	1	No picture
204	30	male	1	557	5	No picture	1	No picture
204	30	male	1	678	1	negative	3	Picture
204	30	male	1	606	1	neutral	2	Picture
204	30	male	1	620	5	negative	3	Picture
204	30	male	1	678	1	negative	3	Picture
204	30	male	1	564	1	No picture	1	No picture
204	30	male	1	868	5	neutral	2	Picture
204	30	male	1	813	5	neutral	2	Picture
204	30	male	1	603	5	No picture	1	No picture
204	30	male	1	604	1	negative	3	Picture
204	30	male	1	564	1	No picture	1	No picture
204	30	male	1	604	5	No picture	1	No picture
204	30	male	1	540	1	neutral	2	Picture
204	30	male	1	561	1	negative	3	Picture
204	30	male	1	826	5	neutral	2	Picture
204	30	male	1	866	5	negative	3	Picture
204	30	male	1	473	1	No picture	1	No picture
204	30	male	1	1266	5	negative	3	Picture
204	30	male	1	524	5	neutral	2	Picture
204	30	male	1	911	1	neutral	2	Picture
204	30	male	1	807	5	No picture	1	No picture
204	30	male	1	647	1	negative	3	Picture
204	30	male	1	647	1	No picture	1	No picture
204	30	male	1	815	5	negative	3	Picture
204	30	male	1	703	5	neutral	2	Picture
204	30	male	1	655	5	No picture	1	No picture
204	30	male	1	766	1	neutral	2	Picture
204	30	male	1	557	1	neutral	2	Picture
204	30	male	1	605	5	neutral	2	Picture
204	30	male	1	550	1	neutral	2	Picture
204	30	male	1	804	5	negative	3	Picture
204	30	male	1	573	1	No picture	1	No picture
204	30	male	1	756	5	No picture	1	No picture
204	30	male	1	813	1	negative	3	Picture
204	30	male	1	748	1	neutral	2	Picture
204	30	male	1	924	1	negative	3	Picture
204	30	male	1	1411	5	No picture	1	No picture
204	30	male	1	842	5	neutral	2	Picture
204	30	male	1	505	1	No picture	1	No picture
204	30	male	1	1154	5	neutral	2	Picture
204	30	male	1	641	1	negative	3	Picture
204	30	male	1	570	1	No picture	1	No picture
204	30	male	1	987	5	negative	3	Picture
204	30	male	1	529	1	neutral	2	Picture
204	30	male	1	560	5	No picture	1	No picture
204	30	male	1	545	5	negative	3	Picture
204	30	male	1	561	1	No picture	1	No picture
204	30	male	1	1097	5	No picture	1	No picture
204	30	male	1	768	5	negative	3	Picture
204	30	male	1	784	5	negative	3	Picture
204	30	male	1	582	1	neutral	2	Picture
204	30	male	1	686	1	neutral	2	Picture
204	30	male	1	712	5	No picture	1	No picture
204	30	male	1	1127	5	neutral	2	Picture
204	30	male	1	925	5	negative	3	Picture
204	30	male	1	817	1	No picture	1	No picture
204	30	male	1	670	1	neutral	2	Picture
204	30	male	1	734	1	neutral	2	Picture
205	23	female	1	1232	1	neutral	2	Picture
205	23	female	1	1168	5	negative	3	Picture
205	23	female	1	913	1	No picture	1	No picture
205	23	female	1	896	1	negative	3	Picture
205	23	female	1	981	5	neutral	2	Picture
205	23	female	0	1500	5	No picture	1	No picture
205	23	female	1	740	5	neutral	2	Picture
205	23	female	1	683	1	negative	3	Picture
205	23	female	1	730	1	No picture	1	No picture
205	23	female	1	1315	5	No picture	1	No picture
205	23	female	0	1480	5	negative	3	Picture
205	23	female	1	849	1	negative	3	Picture
205	23	female	1	696	1	No picture	1	No picture
205	23	female	1	1185	5	neutral	2	Picture
205	23	female	1	1111	1	neutral	2	Picture
205	23	female	0	1500	5	neutral	2	Picture
205	23	female	1	646	1	negative	3	Picture
205	23	female	1	1277	5	No picture	1	No picture
205	23	female	1	1182	5	negative	3	Picture
205	23	female	1	1485	5	negative	3	Picture
205	23	female	1	589	1	neutral	2	Picture
205	23	female	1	751	1	No picture	1	No picture
205	23	female	1	813	5	No picture	1	No picture
205	23	female	1	946	1	negative	3	Picture
205	23	female	1	963	5	negative	3	Picture
205	23	female	1	1106	5	neutral	2	Picture
205	23	female	1	648	1	neutral	2	Picture
205	23	female	1	945	1	No picture	1	No picture
205	23	female	1	895	1	negative	3	Picture
205	23	female	1	976	5	No picture	1	No picture
205	23	female	1	1311	5	neutral	2	Picture
205	23	female	0	1278	5	neutral	2	Picture
205	23	female	1	805	1	No picture	1	No picture
205	23	female	1	795	1	negative	3	Picture
205	23	female	1	556	1	neutral	2	Picture
205	23	female	0	1500	5	No picture	1	No picture
205	23	female	1	609	1	neutral	2	Picture
205	23	female	1	683	1	negative	3	Picture
205	23	female	1	882	1	No picture	1	No picture
205	23	female	1	1160	5	negative	3	Picture
205	23	female	1	800	5	neutral	2	Picture
205	23	female	1	1359	5	No picture	1	No picture
205	23	female	1	1111	5	No picture	1	No picture
205	23	female	1	735	5	negative	3	Picture
205	23	female	1	609	1	No picture	1	No picture
205	23	female	1	1094	5	negative	3	Picture
205	23	female	1	837	1	negative	3	Picture
205	23	female	1	691	1	negative	3	Picture
205	23	female	1	491	1	negative	3	Picture
205	23	female	1	803	1	No picture	1	No picture
205	23	female	1	818	5	neutral	2	Picture
205	23	female	1	592	5	neutral	2	Picture
205	23	female	1	871	5	No picture	1	No picture
205	23	female	1	895	1	negative	3	Picture
205	23	female	1	798	1	No picture	1	No picture
205	23	female	1	1126	5	neutral	2	Picture
205	23	female	1	611	5	negative	3	Picture
205	23	female	1	1147	1	neutral	2	Picture
205	23	female	1	851	1	neutral	2	Picture
205	23	female	1	834	5	No picture	1	No picture
205	23	female	1	1017	1	neutral	2	Picture
205	23	female	1	809	1	No picture	1	No picture
205	23	female	1	1144	5	No picture	1	No picture
205	23	female	1	815	5	negative	3	Picture
205	23	female	1	686	1	neutral	2	Picture
205	23	female	1	1167	5	neutral	2	Picture
205	23	female	1	734	1	No picture	1	No picture
205	23	female	1	735	1	negative	3	Picture
205	23	female	0	1155	5	No picture	1	No picture
205	23	female	1	715	5	negative	3	Picture
205	23	female	1	587	1	negative	3	Picture
205	23	female	0	1500	5	neutral	2	Picture
205	23	female	1	536	1	No picture	1	No picture
205	23	female	1	824	1	negative	3	Picture
205	23	female	1	1104	1	neutral	2	Picture
205	23	female	1	1040	5	No picture	1	No picture
205	23	female	1	1488	5	neutral	2	Picture
205	23	female	1	566	5	negative	3	Picture
205	23	female	1	1030	5	negative	3	Picture
205	23	female	1	621	1	negative	3	Picture
205	23	female	1	604	1	neutral	2	Picture
205	23	female	1	1138	1	No picture	1	No picture
205	23	female	1	1236	5	No picture	1	No picture
205	23	female	1	1234	5	neutral	2	Picture
205	23	female	1	665	1	negative	3	Picture
205	23	female	1	945	5	neutral	2	Picture
205	23	female	0	969	5	No picture	1	No picture
205	23	female	1	904	1	No picture	1	No picture
205	23	female	0	1143	1	neutral	2	Picture
205	23	female	1	614	5	negative	3	Picture
205	23	female	1	1236	5	neutral	2	Picture
205	23	female	1	1075	5	neutral	2	Picture
205	23	female	1	754	1	neutral	2	Picture
205	23	female	1	585	1	negative	3	Picture
205	23	female	1	626	5	No picture	1	No picture
205	23	female	1	650	1	No picture	1	No picture
205	23	female	1	1199	5	negative	3	Picture
205	23	female	1	638	1	neutral	2	Picture
205	23	female	1	831	1	neutral	2	Picture
205	23	female	1	876	5	No picture	1	No picture
205	23	female	1	692	1	No picture	1	No picture
205	23	female	0	1101	5	negative	3	Picture
205	23	female	1	675	1	No picture	1	No picture
205	23	female	1	1113	1	neutral	2	Picture
205	23	female	1	683	1	neutral	2	Picture
205	23	female	1	979	5	No picture	1	No picture
205	23	female	1	681	5	neutral	2	Picture
205	23	female	1	1416	5	negative	3	Picture
205	23	female	1	550	1	negative	3	Picture
205	23	female	1	1007	5	No picture	1	No picture
205	23	female	1	1102	5	neutral	2	Picture
205	23	female	1	582	1	neutral	2	Picture
205	23	female	0	885	1	No picture	1	No picture
205	23	female	1	1164	5	negative	3	Picture
205	23	female	1	595	5	negative	3	Picture
205	23	female	1	729	1	neutral	2	Picture
205	23	female	1	732	1	No picture	1	No picture
205	23	female	0	913	5	No picture	1	No picture
205	23	female	1	1363	5	negative	3	Picture
205	23	female	1	707	1	negative	3	Picture
205	23	female	1	1089	5	neutral	2	Picture
205	23	female	1	545	1	No picture	1	No picture
205	23	female	1	560	1	neutral	2	Picture
205	23	female	1	1128	5	negative	3	Picture
205	23	female	1	673	5	No picture	1	No picture
205	23	female	1	905	1	neutral	2	Picture
205	23	female	1	960	1	neutral	2	Picture
205	23	female	1	831	1	negative	3	Picture
205	23	female	1	863	5	neutral	2	Picture
205	23	female	1	1095	5	neutral	2	Picture
205	23	female	1	718	5	No picture	1	No picture
205	23	female	1	751	1	No picture	1	No picture
205	23	female	1	663	1	neutral	2	Picture
205	23	female	1	1325	5	neutral	2	Picture
205	23	female	1	565	5	negative	3	Picture
205	23	female	1	573	1	negative	3	Picture
205	23	female	1	1038	5	No picture	1	No picture
205	23	female	1	741	1	No picture	1	No picture
205	23	female	1	900	5	No picture	1	No picture
205	23	female	1	597	1	No picture	1	No picture
205	23	female	1	612	1	negative	3	Picture
205	23	female	1	532	5	neutral	2	Picture
205	23	female	1	1074	5	neutral	2	Picture
205	23	female	1	587	1	neutral	2	Picture
205	23	female	1	1330	5	negative	3	Picture
205	23	female	1	737	1	No picture	1	No picture
205	23	female	1	834	1	negative	3	Picture
205	23	female	1	648	1	neutral	2	Picture
205	23	female	1	1154	5	negative	3	Picture
205	23	female	1	720	5	No picture	1	No picture
205	23	female	1	698	5	neutral	2	Picture
205	23	female	1	1185	5	negative	3	Picture
205	23	female	1	616	1	neutral	2	Picture
205	23	female	1	990	1	negative	3	Picture
205	23	female	1	888	5	No picture	1	No picture
205	23	female	1	615	1	No picture	1	No picture
205	23	female	1	829	5	neutral	2	Picture
205	23	female	0	1500	5	No picture	1	No picture
205	23	female	1	789	1	No picture	1	No picture
205	23	female	1	551	1	negative	3	Picture
205	23	female	1	693	5	neutral	2	Picture
205	23	female	1	584	1	neutral	2	Picture
205	23	female	1	644	5	neutral	2	Picture
205	23	female	1	1279	5	No picture	1	No picture
205	23	female	1	643	1	negative	3	Picture
205	23	female	1	717	1	negative	3	Picture
205	23	female	1	564	1	No picture	1	No picture
205	23	female	1	971	5	neutral	2	Picture
205	23	female	1	834	1	negative	3	Picture
205	23	female	1	778	5	No picture	1	No picture
205	23	female	1	641	1	negative	3	Picture
205	23	female	1	562	5	negative	3	Picture
205	23	female	1	809	5	negative	3	Picture
205	23	female	1	961	1	No picture	1	No picture
205	23	female	1	1074	5	No picture	1	No picture
205	23	female	1	513	1	negative	3	Picture
205	23	female	1	722	5	neutral	2	Picture
205	23	female	1	583	1	No picture	1	No picture
205	23	female	1	568	1	negative	3	Picture
205	23	female	1	736	5	negative	3	Picture
205	23	female	1	646	5	No picture	1	No picture
205	23	female	1	1286	5	neutral	2	Picture
205	23	female	1	670	1	No picture	1	No picture
205	23	female	1	691	1	neutral	2	Picture
205	23	female	1	605	1	negative	3	Picture
205	23	female	1	1229	5	negative	3	Picture
205	23	female	0	1500	5	No picture	1	No picture
205	23	female	1	632	1	neutral	2	Picture
205	23	female	1	690	1	neutral	2	Picture
205	23	female	1	532	1	No picture	1	No picture
205	23	female	1	733	5	neutral	2	Picture
205	23	female	1	675	5	negative	3	Picture
205	23	female	1	1010	5	neutral	2	Picture
205	23	female	1	1459	5	neutral	2	Picture
205	23	female	1	1193	5	No picture	1	No picture
205	23	female	1	545	1	neutral	2	Picture
205	23	female	1	648	1	neutral	2	Picture
205	23	female	1	897	1	No picture	1	No picture
205	23	female	0	928	1	neutral	2	Picture
205	23	female	1	975	5	negative	3	Picture
205	23	female	1	623	1	No picture	1	No picture
205	23	female	1	983	5	No picture	1	No picture
205	23	female	1	1038	5	neutral	2	Picture
205	23	female	1	704	1	negative	3	Picture
205	23	female	1	798	5	No picture	1	No picture
205	23	female	1	671	1	No picture	1	No picture
205	23	female	1	957	5	negative	3	Picture
205	23	female	1	702	1	negative	3	Picture
205	23	female	1	661	1	neutral	2	Picture
205	23	female	1	870	5	neutral	2	Picture
205	23	female	1	510	1	negative	3	Picture
205	23	female	1	693	1	No picture	1	No picture
205	23	female	1	804	1	negative	3	Picture
205	23	female	1	701	5	No picture	1	No picture
205	23	female	1	941	5	negative	3	Picture
205	23	female	1	1219	5	negative	3	Picture
205	23	female	1	850	5	No picture	1	No picture
205	23	female	1	612	1	neutral	2	Picture
205	23	female	1	1235	5	negative	3	Picture
205	23	female	1	610	1	neutral	2	Picture
205	23	female	1	825	5	negative	3	Picture
205	23	female	1	537	1	No picture	1	No picture
205	23	female	1	608	1	negative	3	Picture
205	23	female	1	798	1	negative	3	Picture
205	23	female	1	903	5	No picture	1	No picture
205	23	female	1	614	1	No picture	1	No picture
205	23	female	1	789	5	negative	3	Picture
205	23	female	1	814	5	neutral	2	Picture
205	23	female	1	652	5	No picture	1	No picture
205	23	female	1	589	1	negative	3	Picture
205	23	female	1	1046	5	neutral	2	Picture
205	23	female	1	581	1	No picture	1	No picture
205	23	female	0	1044	5	neutral	2	Picture
205	23	female	1	725	1	negative	3	Picture
205	23	female	1	771	1	No picture	1	No picture
205	23	female	1	587	1	negative	3	Picture
205	23	female	1	1169	5	neutral	2	Picture
205	23	female	1	506	1	neutral	2	Picture
205	23	female	1	770	5	No picture	1	No picture
205	23	female	1	632	5	negative	3	Picture
205	23	female	1	1003	5	No picture	1	No picture
205	23	female	1	474	5	negative	3	Picture
205	23	female	1	672	1	negative	3	Picture
205	23	female	1	777	5	negative	3	Picture
205	23	female	1	815	1	negative	3	Picture
205	23	female	1	480	1	No picture	1	No picture
205	23	female	1	880	1	No picture	1	No picture
205	23	female	1	591	1	neutral	2	Picture
205	23	female	1	695	5	negative	3	Picture
205	23	female	1	1230	5	negative	3	Picture
205	23	female	1	1197	5	No picture	1	No picture
205	23	female	1	451	1	neutral	2	Picture
205	23	female	0	1317	5	neutral	2	Picture
205	23	female	1	693	1	negative	3	Picture
205	23	female	1	1231	1	negative	3	Picture
205	23	female	1	820	5	No picture	1	No picture
205	23	female	1	556	5	neutral	2	Picture
205	23	female	1	718	1	No picture	1	No picture
205	23	female	1	1227	5	No picture	1	No picture
205	23	female	1	525	5	neutral	2	Picture
205	23	female	1	707	1	neutral	2	Picture
205	23	female	1	1068	1	No picture	1	No picture
205	23	female	1	492	1	negative	3	Picture
205	23	female	1	1242	5	negative	3	Picture
205	23	female	1	1018	5	No picture	1	No picture
205	23	female	1	610	1	neutral	2	Picture
205	23	female	1	1096	5	neutral	2	Picture
205	23	female	0	1273	5	negative	3	Picture
205	23	female	1	665	1	neutral	2	Picture
205	23	female	1	511	1	No picture	1	No picture
205	23	female	1	1246	5	neutral	2	Picture
205	23	female	1	685	1	negative	3	Picture
205	23	female	0	1500	5	No picture	1	No picture
205	23	female	1	726	1	neutral	2	Picture
205	23	female	1	557	1	No picture	1	No picture
205	23	female	1	917	5	neutral	2	Picture
205	23	female	1	686	5	neutral	2	Picture
205	23	female	1	1188	5	No picture	1	No picture
205	23	female	1	539	1	No picture	1	No picture
205	23	female	1	1099	5	neutral	2	Picture
205	23	female	1	651	1	neutral	2	Picture
205	23	female	1	659	1	negative	3	Picture
205	23	female	1	1402	5	neutral	2	Picture
205	23	female	1	1257	1	neutral	2	Picture
205	23	female	1	880	5	No picture	1	No picture
205	23	female	1	794	1	neutral	2	Picture
205	23	female	1	562	5	negative	3	Picture
205	23	female	1	905	1	No picture	1	No picture
205	23	female	1	481	5	No picture	1	No picture
205	23	female	1	617	1	No picture	1	No picture
205	23	female	0	1500	5	negative	3	Picture
205	23	female	1	536	1	negative	3	Picture
205	23	female	1	1222	5	neutral	2	Picture
205	23	female	1	582	1	neutral	2	Picture
205	23	female	1	745	1	negative	3	Picture
205	23	female	1	1277	5	negative	3	Picture
205	23	female	0	1500	5	No picture	1	No picture
205	23	female	1	565	1	neutral	2	Picture
205	23	female	1	1069	5	neutral	2	Picture
205	23	female	1	925	1	No picture	1	No picture
205	23	female	1	675	5	neutral	2	Picture
205	23	female	1	1070	5	No picture	1	No picture
205	23	female	1	604	5	negative	3	Picture
205	23	female	1	827	1	neutral	2	Picture
205	23	female	1	826	1	negative	3	Picture
205	23	female	1	771	1	No picture	1	No picture
205	23	female	0	1500	5	No picture	1	No picture
205	23	female	1	1036	1	negative	3	Picture
205	23	female	1	771	1	neutral	2	Picture
205	23	female	1	633	1	No picture	1	No picture
205	23	female	1	1256	5	negative	3	Picture
205	23	female	1	1257	5	negative	3	Picture
205	23	female	1	658	1	No picture	1	No picture
205	23	female	1	801	5	negative	3	Picture
205	23	female	1	705	1	neutral	2	Picture
205	23	female	0	1500	5	No picture	1	No picture
205	23	female	0	1500	5	negative	3	Picture
205	23	female	1	496	1	negative	3	Picture
205	23	female	1	975	5	No picture	1	No picture
205	23	female	1	728	1	negative	3	Picture
205	23	female	1	852	5	negative	3	Picture
205	23	female	1	733	1	No picture	1	No picture
205	23	female	1	1167	5	negative	3	Picture
205	23	female	1	471	1	neutral	2	Picture
205	23	female	1	468	1	No picture	1	No picture
205	23	female	1	901	5	No picture	1	No picture
205	23	female	1	574	1	negative	3	Picture
205	23	female	1	676	1	neutral	2	Picture
205	23	female	1	885	5	neutral	2	Picture
205	23	female	1	1107	5	negative	3	Picture
205	23	female	1	708	5	neutral	2	Picture
205	23	female	1	1006	5	No picture	1	No picture
205	23	female	1	634	1	negative	3	Picture
205	23	female	1	570	5	neutral	2	Picture
205	23	female	1	562	1	neutral	2	Picture
205	23	female	1	760	1	No picture	1	No picture
205	23	female	0	1400	5	No picture	1	No picture
205	23	female	1	611	1	negative	3	Picture
205	23	female	1	801	5	negative	3	Picture
205	23	female	1	607	5	neutral	2	Picture
205	23	female	1	784	1	No picture	1	No picture
205	23	female	1	775	1	negative	3	Picture
205	23	female	1	1249	5	neutral	2	Picture
205	23	female	1	736	5	negative	3	Picture
205	23	female	1	768	5	No picture	1	No picture
205	23	female	1	526	1	neutral	2	Picture
205	23	female	1	775	1	negative	3	Picture
205	23	female	1	576	1	No picture	1	No picture
205	23	female	1	845	5	negative	3	Picture
205	23	female	1	1005	5	No picture	1	No picture
205	23	female	1	613	1	neutral	2	Picture
205	23	female	1	604	5	neutral	2	Picture
205	23	female	1	637	1	No picture	1	No picture
205	23	female	1	709	1	negative	3	Picture
205	23	female	1	678	1	No picture	1	No picture
205	23	female	1	955	5	neutral	2	Picture
205	23	female	0	1500	5	No picture	1	No picture
205	23	female	1	951	1	negative	3	Picture
205	23	female	0	1500	5	neutral	2	Picture
205	23	female	1	938	1	neutral	2	Picture
205	23	female	0	1500	1	No picture	1	No picture
205	23	female	1	657	5	negative	3	Picture
205	23	female	1	504	1	neutral	2	Picture
205	23	female	1	617	1	negative	3	Picture
205	23	female	1	1361	5	negative	3	Picture
205	23	female	1	711	5	No picture	1	No picture
205	23	female	1	608	5	neutral	2	Picture
205	23	female	1	1078	5	neutral	2	Picture
205	23	female	1	703	1	neutral	2	Picture
205	23	female	1	774	1	No picture	1	No picture
205	23	female	1	469	1	negative	3	Picture
205	23	female	1	798	5	No picture	1	No picture
205	23	female	1	671	1	neutral	2	Picture
205	23	female	1	668	1	negative	3	Picture
205	23	female	1	541	5	negative	3	Picture
205	23	female	1	740	5	negative	3	Picture
205	23	female	1	573	1	No picture	1	No picture
205	23	female	1	1202	5	No picture	1	No picture
205	23	female	1	731	1	negative	3	Picture
[truncated: 16,361 more rows]

## Sheet: Salivary cortisol
lfd. Nr.	Cortisol nmol/l	subject name	sample
1	18.0277	217	1
2	16.2158	217	2
3	10.1975	217	3		Cortisol
4	9.02468	217	4
5	8.3134	217	5			Pool LOW	Pool High	Kontrolle 1Kontrolle 2
6	6.80607	217	6
7	9.67916	217	7		Platte 1	1.823	12.449	4.32554	28.6414
8	7.37853	218	1		Platte 2	1.749	12.28	4.40298	29.1643
9	6.53787	218	2		Platte 3
10	5.06486	218	3		Platte 4
11	5.90123	218	4		Platte 5
12	4.28932	218	5		Platte 6
13	4.34401	218	6		Platte 7
14	5.95546	218	7		Platte 8
15	7.18289	219	1
16	5.41534	219	2		CV% Gesamt	0.0292978	0.00966485	0.0125477	0.0127932
17	5.5255	219	3
18	8.66795	219	4
19	9.04401	219	5
20	12.5298	219	6
21	16.5679	219	7
22	20.8041	220	1		Anzahl
23	19.4521	220	2			Cortisol
24	16.7261	220	3		Analysen	111
25	14.577	220	4		Wiederholungen
26	12.5303	220	5		not detectable
27	12.2474	220	6
28	11.4038	220	7		Gesamt	111
29	10.7485	221	1
30	11.3936	221	2
31	9.81593	221	3
32	7.01416	221	4
33	6.58846	221	5
34	6.53924	221	6
35	6.99874	221	7
36	10.5803	223	1		Legende/Key
37	18.1953	223	3
38	22.8804	223	4		empty	no saliva in tube
39	20.8045	223	5			von vornherein leer
40	16.1984	223	6
41	12.4359	223	7		no saliva	not enough saliva left for additional analyses
42	10.0705	224	1			nicht genügend Material für weitere Analysen
43	8.59734	224	2
44	10.1872	224	3		not detectable	no hormone detectable in saliva
45	12.7134	224	4			Probe ist nicht messbar
46	20.074	224	5
47	18.2531	224	6		missing	sample is missing
48	15.3085	224	7			Probe fehlt
49	10.6121	225	1
50	8.2974	225	2
51	13.8261	225	3
52	30.2606	225	4
53	25.2962	225	5
54	16.4533	225	6
55	12.956	225	7
56	7.15402	226	1
57	6.1148	226	2
58	8.14018	226	3
59	11.9182	226	4
60	8.00794	226	5
61	6.48974	226	6
62	5.21309	226	7
63	8.98575	229	1
64	10.6797	229	2
65	13.6697	229	3
66	19.5596	229	4
67	17.353	229	5
68	13.4118	229	6
69	13.2666	229	7
70	9.90628	230	1
71	8.43249	230	2
72	18.2518	230	3
73	25.0387	230	4
74	24.3095	230	5
75	20.5273	230	6
76	16.7132	230	7
77	4.21379	231	1
78	4.45397	231	2
79	10.6966	231	3
80	14.0995	231	4
81	14.2309	231	5
82	9.4717	231	6
83	9.30561	231	7
84	30.591	232	1
85	28.2731	232	2
86	21.2703	232	3
87	26.0422	232	4
88	24.7068	232	5
89	17.3038	232	6
90	19.9394	232	7
91	7.10788	233	1
92	6.05514	233	2
93	10.4299	233	3
94	10.0501	233	4
95	7.27498	233	5
96	6.45481	233	6
97	6.32905	233	7
98	14.4511	235	1
99	14.4123	235	2
100	21.3328	235	3
101	20.56	235	4
102	16.6491	235	5
103	14.2172	235	6
104	11.3495	235	7
105	12.6134	236	1
106	31.8627	236	2
107	36.8729	236	3
108	40.8043	236	4
109	34.6023	236	5
110	33.4046	236	6
111	37.5987	236	7

## Sheet: S2 Experiment2 Behavioral data
Subject	Group	Trial	type	condition	Load	valence	AC	RT	CenterPicture	correctYN	Slide5.ACC	Slide5.CRESP	Slide5.RESP	Slide5.RT	Slide10.ACC	Slide10.CRESP	Slide10.RESP	Slide10.RT	Slide12.ACC	Slide12.CRESP	Slide12.RESP	Slide12.RT	Slide14.ACC	Slide14.CRESP	Slide14.RESP	Slide14.RT	Slide15.ACC	Slide15.CRESP	Slide15.RESP	Slide15.RT	Slide16.ACC	Slide16.CRESP	Slide16.RESP	Slide16.RT	Slide17.ACC	Slide17.CRESP	Slide17.RESP	Slide17.RT	Slide6.ACC	Slide6.CRESP	Slide6.RESP	Slide6.RT	Slide8.ACC	Slide8.CRESP	Slide8.RESP	Slide8.RT	answer code	answer type	Recognition task .ACC
301	TSST	1	questionTrial	picture	1	negative	1	1013	3010	j	0	j	s	3613																									0	1	2	3318					2	MISS	0
301	TSST	2	regulatTrial	picture	1	negative	0	1500	1303	j																																					0	0	0
301	TSST	3	questionTrial	picture	5	negative	0	1500	2456	j	0	j	s	2201	1	2	2	1433																													2	MISS	1
301	TSST	4	regulatTrial	picture	1	negative	1	969	2053	j																																					0	0	0
301	TSST	5	regulatTrial	picture	5	neutral	1	1354	7185	j																																					0	0	0
301	TSST	6	regulatTrial	picture	1	negative	1	972	6231	j																																					0	0	0
301	TSST	7	regulatTrial	blank	1	negative	1	823	empty	s																																					0	0	0
301	TSST	8	regulatTrial	blank	5	negative	0	1500	empty	s																																					0	0	0
301	TSST	9	questionTrial	picture	1	neutral	1	819	7100	j	0	j	s	1283									0	3	2	1013																					2	MISS	0
301	TSST	10	questionTrial	picture	5	neutral	0	1367	7018	j	0	j	s	1887																									0	1	2	1464					2	MISS	0
301	TSST	11	questionTrial	picture	1	neutral	1	1047	7590	j	0	j	s	1583	1	2	2	974																													2	MISS	1
301	TSST	12	regulatTrial	blank	1	negative	1	898	empty	s																																					0	0	0
301	TSST	13	questionTrial	blank	1	negative	1	629	empty	s	1	s	s	1541													0	3	2	579																	4	CR	0
301	TSST	14	regulatTrial	picture	1	neutral	1	1047	7020	j																																					0	0	0
301	TSST	15	regulatTrial	blank	5	negative	1	978	empty	s																																					0	0	0
301	TSST	16	questionTrial	picture	1	neutral	1	980	7031	j	0	j	s	1580									0	3	2	347																					2	MISS	0
301	TSST	17	regulatTrial	blank	1	negative	1	793	empty	s																																					0	0	0
301	TSST	18	regulatTrial	picture	5	neutral	1	1298	7090	j																																					0	0	0
301	TSST	19	regulatTrial	blank	1	negative	1	837	empty	s																																					0	0	0
301	TSST	20	regulatTrial	picture	5	neutral	1	1072	7110	j																																					0	0	0
301	TSST	21	regulatTrial	picture	1	negative	1	963	3051	j																																					0	0	0
301	TSST	22	questionTrial	blank	1	negative	1	766	empty	s	0	s	j	1125																													0	1	2	4373	3	FA	0
301	TSST	23	regulatTrial	picture	1	neutral	1	1169	2484	j																																					0	0	0
301	TSST	24	questionTrial	blank	1	negative	1	717	empty	s	1	s	s	1531																					0	4	2	3920									4	CR	0
301	TSST	25	regulatTrial	blank	5	negative	0	1500	empty	s																																					0	0	0
301	TSST	26	regulatTrial	picture	1	negative	1	681	9413	j																																					0	0	0
301	TSST	27	regulatTrial	picture	5	negative	0	1500	3195	j																																					0	0	0
301	TSST	28	regulatTrial	picture	5	neutral	1	1476	2372	j																																					0	0	0
301	TSST	29	questionTrial	picture	5	neutral	1	1077	7025	j	1	j	j	2021	1	2	2	1179																													1	HIT	1
301	TSST	30	regulatTrial	picture	5	neutral	0	1500	7056	j																																					0	0	0
301	TSST	31	regulatTrial	picture	1	negative	1	801	6022	j																																					0	0	0
301	TSST	32	regulatTrial	blank	5	negative	1	1300	empty	s																																					0	0	0
301	TSST	33	regulatTrial	picture	1	neutral	1	1015	2493	j																																					0	0	0
301	TSST	34	questionTrial	blank	5	negative	0	1369	empty	s	1	s	s	1673																					0	4	2	3865									4	CR	0
301	TSST	35	regulatTrial	picture	1	negative	1	767	3053	j																																					0	0	0
301	TSST	36	regulatTrial	picture	5	neutral	0	1361	2214	j																																					0	0	0
301	TSST	37	questionTrial	picture	5	negative	0	1500	9831	j	0	j	s	1547																	0	4	2	1436													2	MISS	0
301	TSST	38	questionTrial	blank	5	negative	1	1061	empty	s	1	s	s	1253																													0	1	2	1449	4	CR	0
301	TSST	39	regulatTrial	picture	5	negative	1	1259	6838	j																																					0	0	0
301	TSST	40	regulatTrial	picture	1	neutral	1	565	7460	j																																					0	0	0
301	TSST	41	regulatTrial	picture	5	neutral	1	1135	7009	j																																					0	0	0
301	TSST	42	regulatTrial	blank	1	negative	1	834	empty	s																																					0	0	0
301	TSST	43	regulatTrial	picture	5	negative	1	715	9560	j																																					0	0	0
301	TSST	44	regulatTrial	picture	5	neutral	0	1500	7080	j																																					0	0	0
301	TSST	45	regulatTrial	picture	5	neutral	1	1207	7365	j																																					0	0	0
301	TSST	46	regulatTrial	picture	1	neutral	1	434	7021	j																																					0	0	0
301	TSST	47	regulatTrial	blank	5	negative	1	813	empty	s																																					0	0	0
301	TSST	48	regulatTrial	blank	1	negative	1	768	empty	s																																					0	0	0
301	TSST	49	regulatTrial	blank	5	negative	1	891	empty	s																																					0	0	0
301	TSST	50	questionTrial	blank	5	negative	1	710	empty	s	1	s	s	1469													0	3	2	1282																	4	CR	0
301	TSST	51	questionTrial	picture	1	negative	1	841	9322	j	1	j	j	1657																	1	4	4	1510													1	HIT	1
301	TSST	52	regulatTrial	picture	1	negative	1	1073	2811	j																																					0	0	0
301	TSST	53	regulatTrial	picture	1	negative	1	900	6230	j																																					0	0	0
301	TSST	54	questionTrial	picture	1	negative	1	1101	9183	j	1	j	j	1293	1	2	2	2166																													1	HIT	1
301	TSST	55	regulatTrial	picture	1	negative	1	1250	6260	j																																					0	0	0
301	TSST	56	regulatTrial	blank	5	negative	1	917	empty	s																																					0	0	0
301	TSST	57	regulatTrial	blank	1	negative	1	816	empty	s																																					0	0	0
301	TSST	58	questionTrial	picture	1	neutral	1	666	7170	j	1	j	j	1449																									1	1	1	4773					1	HIT	1
301	TSST	59	regulatTrial	blank	1	negative	1	1177	empty	s																																					0	0	0
301	TSST	60	regulatTrial	picture	1	neutral	1	939	7030	j																																					0	0	0
301	TSST	61	regulatTrial	blank	1	negative	1	840	empty	s																																					0	0	0
301	TSST	62	questionTrial	blank	1	negative	1	1161	empty	s	1	s	s	2192					1	2	2	3096																									4	CR	1
301	TSST	63	regulatTrial	picture	1	negative	1	1094	3500	j																																					0	0	0
301	TSST	64	regulatTrial	picture	1	neutral	1	752	7055	j																																					0	0	0
301	TSST	65	questionTrial	picture	5	neutral	1	801	7352	j	1	j	j	1089																									1	1	1	1653					1	HIT	1
301	TSST	66	regulatTrial	blank	1	negative	1	949	empty	s																																					0	0	0
301	TSST	67	regulatTrial	picture	1	neutral	1	1294	7006	j																																					0	0	0
301	TSST	68	regulatTrial	picture	1	neutral	1	665	7052	j																																					0	0	0
301	TSST	69	regulatTrial	picture	5	negative	1	779	3140	j																																					0	0	0
301	TSST	70	regulatTrial	blank	5	negative	1	1653	empty	s																																					0	0	0
301	TSST	71	regulatTrial	picture	5	neutral	1	1232	7035	j																																					0	0	0
301	TSST	72	regulatTrial	picture	5	negative	1	441	2981	j																																					0	0	0
301	TSST	73	regulatTrial	blank	5	negative	1	988	empty	s																																					0	0	0
301	TSST	74	regulatTrial	blank	1	negative	1	487	empty	s																																					0	0	0
301	TSST	75	regulatTrial	picture	1	negative	1	834	3181	j																																					0	0	0
301	TSST	76	regulatTrial	blank	1	negative	1	907	empty	s																																					0	0	0
301	TSST	77	regulatTrial	picture	1	negative	1	900	9184	j																																					0	0	0
301	TSST	78	regulatTrial	picture	5	negative	1	1429	6550	j																																					0	0	0
301	TSST	79	questionTrial	picture	5	negative	1	1167	6312	j	1	j	j	1151									1	3	3	1388																					1	HIT	1
301	TSST	80	regulatTrial	picture	1	neutral	1	1447	7059	j																																					0	0	0
301	TSST	81	questionTrial	blank	5	negative	0	1500	empty	s	1	s	s	2089					0	2	1	3003																									4	CR	0
301	TSST	82	regulatTrial	picture	5	neutral	0	1500	7043	j																																					0	0	0
301	TSST	83	questionTrial	picture	1	neutral	1	839	9070	j	1	j	j	1567																	1	4	4	1371													1	HIT	1
301	TSST	84	regulatTrial	blank	1	negative	1	1111	empty	s																																					0	0	0
301	TSST	85	regulatTrial	blank	1	negative	1	649	empty	s																																					0	0	0
301	TSST	86	regulatTrial	picture	5	neutral	1	1106	2200	j																																					0	0	0
301	TSST	87	regulatTrial	picture	1	negative	1	1124	3000	j																																					0	0	0
301	TSST	88	regulatTrial	picture	1	neutral	1	782	7040	j																																					0	0	0
301	TSST	89	regulatTrial	blank	5	negative	1	1170	empty	s																																					0	0	0
301	TSST	90	regulatTrial	picture	5	negative	1	1116	9043	j																																					0	0	0
301	TSST	1	regulatTrial	blank	5	negative	0	1500	empty	s																																					0	0	0
301	TSST	2	regulatTrial	blank	5	negative	1	784	empty	s																																					0	0	0
301	TSST	3	regulatTrial	blank	5	negative	1	1043	empty	s																																					0	0	0
301	TSST	4	regulatTrial	picture	1	neutral	1	548	7150	j																																					0	0	0
301	TSST	5	regulatTrial	blank	5	negative	1	775	empty	s																																					0	0	0
301	TSST	6	regulatTrial	picture	5	neutral	0	1500	2039	j																																					0	0	0
301	TSST	7	regulatTrial	blank	1	negative	1	931	empty	s																																					0	0	0
301	TSST	8	regulatTrial	picture	5	negative	0	1500	2800	j																																					0	0	0
301	TSST	9	regulatTrial	picture	5	negative	0	1500	6250	j																																					0	0	0
301	TSST	10	regulatTrial	picture	1	neutral	1	1247	7217	j																																					0	0	0
301	TSST	11	regulatTrial	picture	5	negative	1	880	3150	j																																					0	0	0
301	TSST	12	regulatTrial	picture	1	negative	1	1250	2458	j																																					0	0	0
301	TSST	13	regulatTrial	blank	5	negative	0	1500	empty	s																																					0	0	0
301	TSST	14	regulatTrial	picture	5	negative	1	887	3185	j																																					0	0	0
301	TSST	15	regulatTrial	picture	5	neutral	1	972	7820	j																																					0	0	0
301	TSST	16	regulatTrial	picture	1	negative	1	1330	3060	j																																					0	0	0
301	TSST	17	regulatTrial	picture	5	negative	1	1132	3550	j																																					0	0	0
301	TSST	18	regulatTrial	picture	5	neutral	1	846	7160	j																																					0	0	0
301	TSST	19	regulatTrial	picture	1	neutral	1	921	7175	j																																					0	0	0
301	TSST	20	regulatTrial	picture	5	negative	1	1082	3059	j																																					0	0	0
301	TSST	21	questionTrial	picture	5	neutral	1	1252	7287	j	1	j	j	1380																	1	4	4	1490													1	HIT	1
301	TSST	22	regulatTrial	picture	5	negative	1	1338	3080	j																																					0	0	0
301	TSST	23	questionTrial	picture	5	negative	0	1500	9302	j	0	j	s	1594									1	3	3	4134																					2	MISS	1
301	TSST	24	regulatTrial	picture	5	negative	1	1331	2345	j																																					0	0	0
301	TSST	25	questionTrial	blank	1	negative	1	782	empty	s	1	s	s	1598													0	3	1	1701																	4	CR	0
301	TSST	26	regulatTrial	blank	5	negative	1	1356	empty	s																																					0	0	0
301	TSST	27	regulatTrial	blank	5	neutral	1	702	empty	s																																					0	0	0
301	TSST	28	regulatTrial	picture	1	negative	1	712	2703	j																																					0	0	0
301	TSST	29	questionTrial	picture	5	negative	1	859	9940	j	1	j	j	1186																	1	4	4	1600													1	HIT	1
301	TSST	30	regulatTrial	picture	5	neutral	1	1322	7044	j																																					0	0	0
301	TSST	31	regulatTrial	picture	5	neutral	1	1092	7010	j																																					0	0	0
301	TSST	32	regulatTrial	blank	5	neutral	1	807	empty	s																																					0	0	0
301	TSST	33	regulatTrial	picture	1	neutral	1	841	7590	j																																					0	0	0
301	TSST	34	questionTrial	picture	1	neutral	1	1146	7006	j	1	j	j	1122																	1	4	4	1552													1	HIT	1
301	TSST	35	questionTrial	picture	1	negative	1	1077	9043	j	1	j	j	1276	1	2	2	1149																													1	HIT	1
301	TSST	36	regulatTrial	blank	1	neutral	1	1114	empty	s																																					0	0	0
301	TSST	37	regulatTrial	blank	5	neutral	1	956	empty	s																																					0	0	0
301	TSST	38	regulatTrial	picture	1	negative	1	823	9940	j																																					0	0	0
301	TSST	39	questionTrial	picture	1	neutral	1	744	7052	j	1	j	j	1151									1	3	3	1109																					1	HIT	1
301	TSST	40	questionTrial	blank	5	neutral	1	836	empty	s	1	s	s	2499																					0	4	2	5394									4	CR	0
301	TSST	41	regulatTrial	blank	1	neutral	0	1500	empty	s																																					0	0	0
301	TSST	42	regulatTrial	picture	1	negative	1	1176	2053	j																																					0	0	0
301	TSST	43	regulatTrial	blank	1	neutral	1	1066	empty	s																																					0	0	0
301	TSST	44	regulatTrial	picture	1	neutral	1	1284	7035	j																																					0	0	0
301	TSST	45	questionTrial	picture	5	neutral	1	1303	7030	j	0	j	s	1230																									0	1	2	1724					2	MISS	0
301	TSST	46	regulatTrial	picture	5	neutral	0	1513	7287	j																																					0	0	0
301	TSST	47	regulatTrial	blank	1	neutral	1	788	empty	s																																					0	0	0
301	TSST	48	regulatTrial	picture	1	neutral	1	695	7055	j																																					0	0	0
301	TSST	49	regulatTrial	blank	1	neutral	1	1153	empty	s																																					0	0	0
301	TSST	50	regulatTrial	blank	5	neutral	0	1500	empty	s																																					0	0	0
301	TSST	51	regulatTrial	picture	5	negative	1	758	3150	j																																					0	0	0
301	TSST	52	regulatTrial	blank	5	neutral	0	1500	empty	s																																					0	0	0
301	TSST	53	regulatTrial	picture	1	negative	1	1058	3010	j																																					0	0	0
301	TSST	54	regulatTrial	picture	1	neutral	1	1340	7020	j																																					0	0	0
301	TSST	55	regulatTrial	blank	5	neutral	0	1500	empty	s																																					0	0	0
301	TSST	56	questionTrial	blank	1	neutral	1	1049	empty	s	1	s	s	1352																					0	4	2	1325									4	CR	0
301	TSST	57	regulatTrial	picture	1	neutral	1	1363	2214	j																																					0	0	0
301	TSST	58	regulatTrial	blank	5	neutral	0	1500	empty	s																																					0	0	0
301	TSST	59	regulatTrial	picture	1	neutral	1	1487	2372	j																																					0	0	0
301	TSST	60	regulatTrial	picture	5	neutral	1	1089	7820	j																																					0	0	0
301	TSST	61	regulatTrial	picture	5	neutral	1	1442	7080	j																																					0	0	0
301	TSST	62	regulatTrial	picture	5	neutral	1	1300	7010	j																																					0	0	0
301	TSST	63	questionTrial	picture	1	negative	1	631	2811	j	0	j	s	1110																									0	1	2	2616					2	MISS	0
301	TSST	64	regulatTrial	picture	1	negative	1	1170	3059	j																																					0	0	0
301	TSST	65	regulatTrial	picture	5	neutral	1	1021	2039	j																																					0	0	0
301	TSST	66	questionTrial	picture	1	neutral	1	608	7160	j	1	j	j	1103																	1	4	4	1418													1	HIT	1
301	TSST	67	regulatTrial	picture	1	negative	1	734	6230	j																																					0	0	0
301	TSST	68	regulatTrial	blank	1	neutral	1	720	empty	s																																					0	0	0
301	TSST	69	regulatTrial	picture	5	negative	1	714	6838	j																																					0	0	0
301	TSST	70	regulatTrial	blank	1	neutral	1	693	empty	s																																					0	0	0
301	TSST	71	regulatTrial	blank	1	neutral	1	711	empty	s																																					0	0	0
301	TSST	72	regulatTrial	picture	5	negative	0	1500	9322	j																																					0	0	0
301	TSST	73	regulatTrial	picture	5	negative	1	827	3185	j																																					0	0	0
301	TSST	74	questionTrial	picture	5	negative	1	1292	2456	j	1	j	j	773																									1	1	1	1498					1	HIT	1
301	TSST	75	regulatTrial	blank	5	neutral	1	649	empty	s																																					0	0	0
301	TSST	76	regulatTrial	picture	5	negative	1	939	2703	j																																					0	0	0
301	TSST	77	regulatTrial	picture	5	neutral	0	1500	7365	j																																					0	0	0
301	TSST	78	questionTrial	picture	5	neutral	1	910	7025	j	1	j	j	806	1	2	2	1178																													1	HIT	1
301	TSST	79	regulatTrial	blank	1	neutral	1	1086	empty	s																																					0	0	0
301	TSST	80	regulatTrial	picture	1	negative	1	609	9560	j																																					0	0	0
301	TSST	81	regulatTrial	picture	5	negative	1	1292	1303	j																																					0	0	0
301	TSST	82	regulatTrial	picture	5	neutral	0	1294	7059	j																																					0	0	0
301	TSST	83	regulatTrial	picture	1	neutral	1	599	7150	j																																					0	0	0
301	TSST	84	regulatTrial	picture	1	negative	1	721	9831	j																																					0	0	0
301	TSST	85	regulatTrial	blank	5	neutral	1	755	empty	s																																					0	0	0
301	TSST	86	regulatTrial	picture	1	negative	1	909	2981	j																																					0	0	0
301	TSST	87	regulatTrial	picture	5	neutral	1	1207	7170	j																																					0	0	0
301	TSST	88	questionTrial	picture	5	negative	1	905	9184	j	1	j	j	1160									1	3	3	2071																					1	HIT	1
301	TSST	89	questionTrial	picture	5	negative	1	1255	6231	j	1	j	j	1222									1	3	3	1572																					1	HIT	1
301	TSST	90	regulatTrial	picture	1	neutral	1	1032	7056	j																																					0	0	0
301	TSST	1	regulatTrial	picture	1	negative	1	1313	3051	j																																					0	0	0
301	TSST	2	regulatTrial	picture	5	negative	1	1139	2800	j																																					0	0	0
301	TSST	3	regulatTrial	picture	5	neutral	1	940	2484	j																																					0	0	0
301	TSST	4	regulatTrial	blank	1	neutral	1	478	empty	s																																					0	0	0
301	TSST	5	regulatTrial	blank	1	neutral	1	489	empty	s																																					0	0	0
301	TSST	6	regulatTrial	picture	1	negative	1	714	2345	j																																					0	0	0
301	TSST	7	regulatTrial	picture	5	neutral	1	748	7021	j																																					0	0	0
301	TSST	8	regulatTrial	blank	5	neutral	1	1102	empty	s																																					0	0	0
301	TSST	9	regulatTrial	picture	1	neutral	1	1249	7100	j																																					0	0	0
301	TSST	10	regulatTrial	picture	1	neutral	0	1500	7185	j																																					0	0	0
301	TSST	11	regulatTrial	blank	1	neutral	1	1190	empty	s																																					0	0	0
301	TSST	12	regulatTrial	blank	5	neutral	1	1096	empty	s																																					0	0	0
301	TSST	13	regulatTrial	picture	5	negative	0	1500	3181	j																																					0	0	0
301	TSST	14	questionTrial	picture	1	negative	1	876	6260	j	0	j	s	1852									1	3	3	3334																					2	MISS	1
301	TSST	15	regulatTrial	blank	5	neutral	1	844	empty	s																																					0	0	0
301	TSST	16	regulatTrial	picture	1	negative	1	845	3000	j																																					0	0	0
301	TSST	17	regulatTrial	blank	5	neutral	1	1329	empty	s																																					0	0	0
301	TSST	18	questionTrial	picture	1	neutral	1	738	7175	j	1	j	j	1562	1	2	2	3459																													1	HIT	1
301	TSST	19	questionTrial	picture	1	negative	1	1002	3060	j	1	j	j	1098																									1	1	1	2162					1	HIT	1
301	TSST	20	regulatTrial	picture	5	negative	0	1102	3140	j																																					0	0	0
301	TSST	21	questionTrial	picture	5	neutral	1	1375	7009	j	1	j	j	990	1	2	2	1132																													1	HIT	1
301	TSST	22	regulatTrial	picture	5	neutral	1	913	2200	j																																					0	0	0
301	TSST	23	regulatTrial	picture	1	neutral	1	699	7044	j																																					0	0	0
301	TSST	24	regulatTrial	picture	5	neutral	1	1365	7352	j																																					0	0	0
301	TSST	25	regulatTrial	picture	1	negative	1	943	3195	j																																					0	0	0
301	TSST	26	regulatTrial	picture	5	negative	1	1456	2458	j																																					0	0	0
301	TSST	27	regulatTrial	blank	1	neutral	1	843	empty	s																																					0	0	0
301	TSST	28	regulatTrial	blank	1	neutral	1	1150	empty	s																																					0	0	0
301	TSST	29	regulatTrial	blank	5	neutral	1	1040	empty	s																																					0	0	0
301	TSST	30	regulatTrial	picture	5	neutral	1	554	7460	j																																					0	0	0
301	TSST	31	regulatTrial	picture	5	neutral	1	1012	7018	j																																					0	0	0
301	TSST	32	questionTrial	blank	5	neutral	1	1070	empty	s	0	s	j	1534													0	3	1	2314																	3	FA	0
301	TSST	33	regulatTrial	picture	5	negative	1	1254	9183	j																																					0	0	0
301	TSST	34	regulatTrial	picture	1	neutral	1	656	7090	j																																					0	0	0
301	TSST	35	regulatTrial	picture	1	negative	1	458	6250	j																																					0	0	0
301	TSST	36	regulatTrial	picture	5	neutral	1	884	7040	j																																					0	0	0
301	TSST	37	regulatTrial	picture	1	negative	1	1022	6550	j																																					0	0	0
301	TSST	38	questionTrial	blank	1	neutral	1	505	empty	s	0	s	j	1424																													1	1	1	5025	3	FA	1
301	TSST	39	questionTrial	blank	1	neutral	1	660	empty	s	0	s	j	1060					0	2	4	7724																									3	FA	0
301	TSST	40	questionTrial	blank	5	neutral	0	1386	empty	s	1	s	s	1506					1	2	2	1739																									4	CR	1
301	TSST	41	regulatTrial	picture	5	neutral	1	768	9070	j																																					0	0	0
301	TSST	42	regulatTrial	picture	1	negative	1	922	9302	j																																					0	0	0
301	TSST	43	questionTrial	blank	5	neutral	1	669	empty	s	0	s	j	1036																													1	1	1	1872	3	FA	1
301	TSST	44	regulatTrial	picture	1	neutral	1	1238	7031	j																																					0	0	0
301	TSST	45	regulatTrial	picture	5	negative	1	1072	6312	j																																					0	0	0
301	TSST	46	regulatTrial	blank	1	neutral	1	491	empty	s																																					0	0	0
301	TSST	47	questionTrial	picture	5	negative	1	566	3500	j	1	j	j	973																	1	4	4	1880													1	HIT	1
301	TSST	48	regulatTrial	picture	1	neutral	1	990	7110	j																																					0	0	0
301	TSST	49	regulatTrial	picture	5	negative	0	1176	3080	j																																					0	0	0
301	TSST	50	questionTrial	picture	5	neutral	1	1273	2493	j	1	j	j	912									1	3	3	993																					1	HIT	1
301	TSST	51	regulatTrial	picture	5	neutral	0	1500	7217	j																																					0	0	0
301	TSST	52	questionTrial	picture	1	negative	1	851	6022	j	1	j	j	562																	1	4	4	2935													1	HIT	1
301	TSST	53	regulatTrial	blank	5	neutral	0	1300	empty	s																																					0	0	0
301	TSST	54	regulatTrial	picture	1	negative	0	902	3053	j																																					0	0	0
301	TSST	55	questionTrial	blank	5	neutral	1	1144	empty	s	1	s	s	1272																					0	4	1	978									4	CR	0
301	TSST	56	questionTrial	blank	5	neutral	1	1078	empty	s	1	s	s	1461													1	3	3	3838																	4	CR	1
301	TSST	57	regulatTrial	picture	5	negative	0	1500	3550	j																																					0	0	0
301	TSST	58	regulatTrial	picture	1	neutral	1	879	7043	j																																					0	0	0
301	TSST	59	regulatTrial	blank	1	neutral	1	707	empty	s																																					0	0	0
301	TSST	60	regulatTrial	picture	5	negative	0	1164	9413	j																																					0	0	0
301	TSST	61	regulatTrial	picture	1	neutral	1	869	7021	j																																					0	0	0
301	TSST	62	questionTrial	picture	1	neutral	1	1024	7352	j	0	j	s	1215																									1	1	1	1581					2	MISS	1
301	TSST	63	regulatTrial	blank	1	negative	1	1055	empty	s																																					0	0	0
301	TSST	64	regulatTrial	picture	5	neutral	1	992	2039	j																																					0	0	0
301	TSST	65	regulatTrial	blank	1	negative	1	795	empty	s																																					0	0	0
301	TSST	66	regulatTrial	blank	1	negative	1	670	empty	s																																					0	0	0
301	TSST	67	regulatTrial	blank	1	negative	1	800	empty	s																																					0	0	0
301	TSST	68	questionTrial	blank	1	negative	1	684	empty	s	1	s	s	2530					0	2	3	4226																									4	CR	0
301	TSST	69	regulatTrial	blank	5	negative	1	1044	empty	s																																					0	0	0
301	TSST	70	regulatTrial	blank	5	negative	0	1039	empty	s																																					0	0	0
301	TSST	71	regulatTrial	blank	1	negative	0	1500	empty	s																																					0	0	0
301	TSST	72	regulatTrial	blank	5	negative	1	732	empty	s																																					0	0	0
301	TSST	73	regulatTrial	picture	5	neutral	1	950	7150	j																																					0	0	0
301	TSST	74	regulatTrial	picture	5	neutral	1	952	7365	j																																					0	0	0
301	TSST	75	questionTrial	picture	5	negative	1	906	3000	j	0	j	s	1282																									0	1	2	1301					2	MISS	0
301	TSST	76	regulatTrial	blank	5	negative	0	1500	empty	s																																					0	0	0
301	TSST	77	regulatTrial	picture	5	negative	0	1500	2458	j																																					0	0	0
301	TSST	78	regulatTrial	picture	1	negative	1	688	6312	j																																					0	0	0
301	TSST	79	regulatTrial	picture	5	negative	0	1347	2703	j																																					0	0	0
301	TSST	80	regulatTrial	picture	5	negative	1	853	6838	j																																					0	0	0
301	TSST	81	regulatTrial	picture	5	negative	1	918	9043	j																																					0	0	0
301	TSST	82	regulatTrial	blank	5	negative	1	1225	empty	s																																					0	0	0
301	TSST	83	regulatTrial	blank	1	negative	1	492	empty	s																																					0	0	0
301	TSST	84	regulatTrial	blank	5	negative	0	974	empty	s																																					0	0	0
301	TSST	85	regulatTrial	picture	1	neutral	1	634	7590	j																																					0	0	0
301	TSST	86	questionTrial	blank	1	negative	1	652	empty	s	1	s	s	979																					0	4	1	3218									4	CR	0
301	TSST	87	regulatTrial	picture	1	neutral	0	1059	7055	j																																					0	0	0
301	TSST	88	questionTrial	blank	1	negative	0	502	empty	s	1	s	s	1477													1	3	3	1730																	4	CR	1
301	TSST	89	regulatTrial	picture	5	negative	0	1500	2981	j																																					0	0	0
301	TSST	90	questionTrial	picture	5	negative	1	672	3140	j	0	j	s	1135	1	2	2	1402																													2	MISS	1
301	TSST	1	questionTrial	blank	1	negative	1	1293	empty	s	1	s	s	2068																													0	1	2	1071	4	CR	0
301	TSST	2	regulatTrial	blank	5	negative	1	967	empty	s																																					0	0	0
301	TSST	3	regulatTrial	picture	1	negative	0	1013	3185	j																																					0	0	0
301	TSST	4	questionTrial	picture	1	neutral	1	875	7035	j	0	j	s	1226									0	3	1	973																					2	MISS	0
301	TSST	5	regulatTrial	picture	5	neutral	1	384	9070	j																																					0	0	0
301	TSST	6	regulatTrial	picture	5	negative	0	322	6250	j																																					0	0	0
301	TSST	7	regulatTrial	blank	5	negative	0	284	empty	s																																					0	0	0
301	TSST	8	regulatTrial	blank	1	negative	1	559	empty	s																																					0	0	0
301	TSST	9	questionTrial	picture	1	negative	0	473	3500	j	0	j	s	1208																	0	4	1	614													2	MISS	0
301	TSST	10	regulatTrial	picture	5	negative	0	310	9322	j																																					0	0	0
301	TSST	11	regulatTrial	blank	1	negative	1	665	empty	s																																					0	0	0
301	TSST	12	regulatTrial	picture	1	negative	1	259	9413	j																																					0	0	0
301	TSST	13	regulatTrial	picture	5	negative	1	508	6260	j																																					0	0	0
301	TSST	14	regulatTrial	picture	1	negative	1	599	2800	j																																					0	0	0
301	TSST	15	regulatTrial	picture	5	neutral	1	1193	7110	j																																					0	0	0
301	TSST	16	regulatTrial	picture	1	neutral	1	1275	7044	j																																					0	0	0
301	TSST	17	regulatTrial	picture	5	neutral	0	1052	7010	j																																					0	0	0
301	TSST	18	questionTrial	picture	5	negative	1	1261	2456	j	1	j	j	1388																									1	1	1	948					1	HIT	1
301	TSST	19	regulatTrial	picture	1	negative	1	841	3053	j																																					0	0	0
301	TSST	20	regulatTrial	picture	1	neutral	1	843	7056	j																																					0	0	0
301	TSST	21	regulatTrial	blank	5	negative	1	1038	empty	s																																					0	0	0
301	TSST	22	questionTrial	picture	1	neutral	1	552	7018	j	0	j	s	1328									1	3	3	1376																					2	MISS	1
301	TSST	23	regulatTrial	picture	5	neutral	1	1380	2214	j																																					0	0	0
301	TSST	24	regulatTrial	picture	1	negative	1	686	2345	j																																					0	0	0
301	TSST	25	regulatTrial	picture	5	negative	1	976	2811	j																																					0	0	0
301	TSST	26	questionTrial	blank	5	negative	1	690	empty	s	1	s	s	1034					1	2	2	1980																									4	CR	1
301	TSST	27	questionTrial	picture	5	neutral	0	1367	7052	j	0	j	s	839																	0	4	1	642													2	MISS	0
301	TSST	28	regulatTrial	picture	1	neutral	1	412	7217	j																																					0	0	0
301	TSST	29	regulatTrial	blank	1	negative	1	270	empty	s																																					0	0	0
301	TSST	30	regulatTrial	blank	5	negative	0	17	empty	s																																					0	0	0
301	TSST	31	regulatTrial	picture	5	neutral	0	227	7160	j																																					0	0	0
301	TSST	32	regulatTrial	blank	5	negative	0	334	empty	s																																					0	0	0
301	TSST	33	regulatTrial	picture	1	neutral	0	71	2493	j																																					0	0	0
301	TSST	34	regulatTrial	picture	1	negative	1	104	3010	j																																					0	0	0
301	TSST	35	regulatTrial	picture	1	neutral	0	482	7080	j																																					0	0	0
301	TSST	36	regulatTrial	blank	1	negative	1	76	empty	s																																					0	0	0
301	TSST	37	regulatTrial	picture	1	negative	0	182	3059	j																																					0	0	0
301	TSST	38	questionTrial	picture	5	neutral	1	88	7043	j	0	j	s	1039																	0	4	1	642													2	MISS	0
301	TSST	39	regulatTrial	picture	1	neutral	1	299	7031	j																																					0	0	0
301	TSST	40	questionTrial	picture	1	neutral	0	85	7059	j	0	j	s	1956	1	2	2	580																													2	MISS	1
301	TSST	41	regulatTrial	blank	1	negative	0	32	empty	s																																					0	0	0
301	TSST	42	regulatTrial	picture	1	neutral	1	193	7175	j																																					0	0	0
301	TSST	43	regulatTrial	picture	1	neutral	0	42	7090	j																																					0	0	0
301	TSST	44	regulatTrial	picture	1	negative	1	580	6230	j																																					0	0	0
301	TSST	45	questionTrial	blank	5	negative	1	95	empty	s	1	s	s	990																													0	1	2	2489	4	CR	0
301	TSST	46	regulatTrial	picture	1	negative	1	600	6550	j																																					0	0	0
301	TSST	47	regulatTrial	blank	5	negative	0	106	empty	s																																					0	0	0
301	TSST	48	regulatTrial	picture	1	neutral	1	155	7006	j																																					0	0	0
301	TSST	49	regulatTrial	blank	1	negative	1	110	empty	s																																					0	0	0
301	TSST	50	regulatTrial	picture	5	negative	0	304	3195	j																																					0	0	0
301	TSST	51	regulatTrial	picture	5	negative	1	98	1303	j																																					0	0	0
301	TSST	52	regulatTrial	picture	5	neutral	0	244	2372	j																																					0	0	0
301	TSST	53	questionTrial	picture	5	negative	1	510	9560	j	0	j	s	717									0	3	2	526																					2	MISS	0
301	TSST	54	regulatTrial	picture	1	negative	1	155	6231	j																																					0	0	0
301	TSST	55	regulatTrial	picture	5	negative	0	195	3060	j																																					0	0	0
301	TSST	56	regulatTrial	picture	1	neutral	1	7	7287	j																																					0	0	0
301	TSST	57	regulatTrial	picture	5	negative	0	314	9302	j																																					0	0	0
301	TSST	58	regulatTrial	picture	5	neutral	1	364	7020	j																																					0	0	0
301	TSST	59	questionTrial	picture	1	neutral	1	189	7025	j	0	j	s	2356																									1	1	1	404					2	MISS	1
301	TSST	60	regulatTrial	picture	5	negative	0	1150	3150	j																																					0	0	0
301	TSST	61	regulatTrial	picture	5	neutral	0	9	7185	j																																					0	0	0
301	TSST	62	regulatTrial	blank	5	negative	0	179	empty	s																																					0	0	0
301	TSST	63	regulatTrial	picture	1	neutral	0	12	7170	j																																					0	0	0
301	TSST	64	regulatTrial	blank	1	negative	0	143	empty	s																																					0	0	0
301	TSST	65	regulatTrial	picture	5	neutral	0	1	7040	j																																					0	0	0
301	TSST	66	regulatTrial	blank	1	negative	0	180	empty	s																																					0	0	0
301	TSST	67	questionTrial	picture	5	neutral	1	124	7460	j	0	j	s	4211	0	2	1	352																													2	MISS	0
301	TSST	68	regulatTrial	picture	1	neutral	1	403	7009	j																																					0	0	0
301	TSST	69	regulatTrial	blank	5	negative	1	638	empty	s																																					0	0	0
301	TSST	70	regulatTrial	picture	1	negative	0	736	2053	j																																					0	0	0
301	TSST	71	regulatTrial	picture	1	neutral	1	1338	7100	j																																					0	0	0
301	TSST	72	questionTrial	picture	1	negative	1	596	6022	j	0	j	s	1412	0	2	1	570																													2	MISS	0
301	TSST	73	regulatTrial	blank	1	negative	0	871	empty	s																																					0	0	0
301	TSST	74	regulatTrial	picture	5	negative	1	1648	9940	j																																					0	0	0
301	TSST	75	regulatTrial	picture	1	negative	0	1500	9183	j																																					0	0	0
301	TSST	76	regulatTrial	picture	5	negative	1	286	9184	j																																					0	0	0
301	TSST	77	regulatTrial	blank	1	negative	1	200	empty	s																																					0	0	0
301	TSST	78	questionTrial	blank	1	negative	0	171	empty	s	1	s	s	986													0	3	1	647																	4	CR	0
301	TSST	79	regulatTrial	picture	5	negative	0	726	3550	j																																					0	0	0
301	TSST	80	regulatTrial	picture	1	negative	0	88	3080	j																																					0	0	0
301	TSST	81	questionTrial	picture	5	neutral	1	194	7030	j	0	j	s	738									0	3	2	686																					2	MISS	0
301	TSST	82	regulatTrial	blank	1	negative	1	82	empty	s																																					0	0	0
301	TSST	83	regulatTrial	blank	1	negative	0	140	empty	s																																					0	0	0
301	TSST	84	regulatTrial	picture	5	neutral	1	54	2200	j																																					0	0	0
301	TSST	85	regulatTrial	picture	5	neutral	0	352	2484	j																																					0	0	0
301	TSST	86	regulatTrial	picture	5	negative	1	410	9831	j																																					0	0	0
301	TSST	87	regulatTrial	picture	1	negative	1	1205	3051	j																																					0	0	0
301	TSST	88	regulatTrial	blank	5	negative	0	1500	empty	s																																					0	0	0
301	TSST	89	regulatTrial	picture	1	neutral	1	1026	7820	j																																					0	0	0
301	TSST	90	questionTrial	picture	1	negative	0	708	3181	j	0	j	s	852									0	3	2	1223																					2	MISS	0
301	TSST	1	regulatTrial	picture	5	negative	1	1208	2811	j																																					0	0	0
301	TSST	2	questionTrial	blank	5	neutral	1	963	empty	s	1	s	s	1330					0	2	1	372																									4	CR	0
301	TSST	3	questionTrial	picture	1	negative	1	719	6250	j	1	j	j	1097	1	2	2	858																													1	HIT	1
301	TSST	4	regulatTrial	picture	5	negative	1	714	2345	j																																					0	0	0
301	TSST	5	questionTrial	picture	1	negative	1	621	3000	j	0	j	s	1116																									1	1	1	1013					2	MISS	1
301	TSST	6	regulatTrial	picture	1	neutral	1	800	7175	j																																					0	0	0
301	TSST	7	regulatTrial	blank	1	neutral	1	675	empty	s																																					0	0	0
301	TSST	8	regulatTrial	picture	1	neutral	1	845	7052	j																																					0	0	0
301	TSST	9	regulatTrial	blank	5	neutral	1	1112	empty	s																																					0	0	0
301	TSST	10	questionTrial	picture	5	negative	1	650	3010	j	0	j	s	2026																	1	4	4	1493													2	MISS	1
301	TSST	11	regulatTrial	picture	5	neutral	1	1291	7352	j																																					0	0	0
301	TSST	12	questionTrial	picture	1	neutral	1	814	7080	j	0	j	s	1070																	1	4	4	1712													2	MISS	1
301	TSST	13	questionTrial	picture	5	neutral	1	1302	7055	j	0	j	s	1710	0	2	1	1008																													2	MISS	0
301	TSST	14	regulatTrial	blank	1	neutral	0	1500	empty	s																																					0	0	0
301	TSST	15	questionTrial	picture	5	negative	0	1294	2981	j	0	j	s	836																									0	1	2	1162					2	MISS	0
301	TSST	16	questionTrial	picture	1	negative	1	958	6022	j	1	j	j	1038									1	3	3	1124																					1	HIT	1
301	TSST	17	regulatTrial	picture	1	neutral	1	836	7025	j																																					0	0	0
301	TSST	18	regulatTrial	picture	5	neutral	1	1204	2484	j																																					0	0	0
301	TSST	19	regulatTrial	picture	5	neutral	0	1500	7020	j																																					0	0	0
301	TSST	20	regulatTrial	picture	1	neutral	1	850	7365	j																																					0	0	0
301	TSST	21	regulatTrial	picture	1	neutral	1	812	7009	j																																					0	0	0
301	TSST	22	regulatTrial	picture	5	neutral	1	938	9070	j																																					0	0	0
301	TSST	23	regulatTrial	picture	1	negative	0	1500	9940	j																																					0	0	0
301	TSST	24	regulatTrial	blank	5	neutral	0	1252	empty	s																																					0	0	0
301	TSST	25	regulatTrial	picture	5	negative	1	279	6260	j																																					0	0	0
301	TSST	26	regulatTrial	picture	5	negative	1	145	3500	j																																					0	0	0
301	TSST	27	regulatTrial	picture	5	negative	1	186	2456	j																																					0	0	0
301	TSST	28	regulatTrial	picture	1	neutral	0	261	2200	j																																					0	0	0
301	TSST	29	regulatTrial	blank	1	neutral	1	32	empty	s																																					0	0	0
301	TSST	30	regulatTrial	picture	1	neutral	0	234	7059	j																																					0	0	0
301	TSST	31	regulatTrial	blank	1	neutral	0	141	empty	s																																					0	0	0
301	TSST	32	questionTrial	blank	1	neutral	1	120	empty	s	1	s	s	975																					0	4	2	787									4	CR	0
301	TSST	33	regulatTrial	picture	5	negative	0	1500	3195	j																																					0	0	0
301	TSST	34	regulatTrial	blank	1	neutral	1	809	empty	s																																					0	0	0
301	TSST	35	regulatTrial	blank	1	neutral	1	308	empty	s																																					0	0	0
301	TSST	36	regulatTrial	picture	1	neutral	0	133	7150	j																																					0	0	0
301	TSST	37	questionTrial	picture	1	neutral	1	544	7160	j	0	j	s	710																	0	4	2	800													2	MISS	0
301	TSST	38	regulatTrial	picture	5	negative	1	922	6550	j																																					0	0	0
301	TSST	39	regulatTrial	picture	5	neutral	0	348	7018	j																																					0	0	0
301	TSST	40	regulatTrial	picture	1	negative	0	632	3051	j																																					0	0	0
301	TSST	41	regulatTrial	picture	1	negative	0	1418	6312	j																																					0	0	0
301	TSST	42	regulatTrial	blank	5	neutral	1	373	empty	s																																					0	0	0
301	TSST	43	regulatTrial	picture	5	neutral	0	1500	7035	j																																					0	0	0
301	TSST	44	regulatTrial	blank	5	neutral	1	114	empty	s																																					0	0	0
301	TSST	45	regulatTrial	picture	5	neutral	1	196	7021	j																																					0	0	0
301	TSST	46	regulatTrial	blank	5	neutral	0	606	empty	s																																					0	0	0
301	TSST	47	regulatTrial	picture	1	negative	1	193	9302	j																																					0	0	0
301	TSST	48	regulatTrial	picture	1	negative	0	474	2800	j																																					0	0	0
301	TSST	49	regulatTrial	blank	5	neutral	1	581	empty	s																																					0	0	0
301	TSST	50	regulatTrial	blank	5	neutral	0	560	empty	s																																					0	0	0
301	TSST	51	questionTrial	picture	1	negative	1	0	3140	j	1	j	j	840	1	2	2	786																													1	HIT	1
301	TSST	52	questionTrial	picture	5	negative	0	148	9043	j	0	j	s	724																	0	4	2	724													2	MISS	0
301	TSST	53	regulatTrial	picture	5	negative	1	137	3060	j																																					0	0	0
301	TSST	54	regulatTrial	blank	5	neutral	1	524	empty	s																																					0	0	0
301	TSST	55	questionTrial	blank	1	neutral	1	670	empty	s	1	s	s	1014					1	2	2	642																									4	CR	1
301	TSST	56	regulatTrial	blank	5	neutral	0	1219	empty	s																																					0	0	0
301	TSST	57	regulatTrial	picture	5	negative	1	926	2703	j																																					0	0	0
301	TSST	58	regulatTrial	picture	5	neutral	1	1056	7287	j																																					0	0	0
301	TSST	59	regulatTrial	blank	5	neutral	0	779	empty	s																																					0	0	0
301	TSST	60	regulatTrial	blank	5	neutral	0	182	empty	s																																					0	0	0
301	TSST	61	regulatTrial	blank	5	neutral	1	672	empty	s																																					0	0	0
301	TSST	62	regulatTrial	blank	1	neutral	0	659	empty	s																																					0	0	0
301	TSST	63	regulatTrial	picture	5	neutral	1	429	7040	j																																					0	0	0
301	TSST	64	regulatTrial	picture	1	neutral	1	583	7090	j																																					0	0	0
301	TSST	65	questionTrial	picture	5	neutral	0	74	7460	j	1	j	j	817									0	3	2	709																					1	HIT	0
301	TSST	66	regulatTrial	blank	1	neutral	0	1069	empty	s																																					0	0	0
301	TSST	67	regulatTrial	picture	1	negative	1	222	3150	j																																					0	0	0
301	TSST	68	regulatTrial	picture	1	neutral	1	176	2214	j																																					0	0	0
301	TSST	69	regulatTrial	picture	1	neutral	0	649	7010	j																																					0	0	0
301	TSST	70	questionTrial	blank	5	neutral	0	556	empty	s	1	s	s	963																													0	1	2	593	4	CR	0
301	TSST	71	questionTrial	picture	5	negative	1	788	6230	j	0	j	s	1924																									0	1	2	788					2	MISS	0
301	TSST	72	regulatTrial	blank	5	neutral	1	1152	empty	s																																					0	0	0
301	TSST	73	regulatTrial	blank	5	neutral	0	642	empty	s																																					0	0	0
301	TSST	74	regulatTrial	picture	5	negative	1	636	3550	j																																					0	0	0
301	TSST	75	questionTrial	blank	5	neutral	1	511	empty	s	1	s	s	966													0	3	2	246																	4	CR	0
301	TSST	76	regulatTrial	picture	5	neutral	1	576	7044	j																																					0	0	0
301	TSST	77	regulatTrial	picture	5	negative	0	458	6231	j																																					0	0	0
301	TSST	78	regulatTrial	picture	5	negative	0	18	3185	j																																					0	0	0
301	TSST	79	regulatTrial	picture	1	negative	0	2	1303	j																																					0	0	0
301	TSST	80	questionTrial	blank	1	neutral	0	47	empty	s	0	s	j	2342																													0	1	2	878	3	FA	0
301	TSST	81	questionTrial	blank	5	neutral	1	750	empty	s	1	s	s	1422																					0	4	2	86									4	CR	0
301	TSST	82	regulatTrial	picture	5	neutral	0	404	7043	j																																					0	0	0
301	TSST	83	regulatTrial	picture	1	neutral	1	382	7031	j																																					0	0	0
301	TSST	84	questionTrial	picture	1	neutral	0	25	7170	j	0	j	s	3824																									0	1	2	455					2	MISS	0
301	TSST	85	regulatTrial	picture	1	neutral	1	680	7110	j																																					0	0	0
301	TSST	86	regulatTrial	picture	1	neutral	0	642	2372	j																																					0	0	0
301	TSST	87	regulatTrial	blank	1	neutral	0	1500	empty	s																																					0	0	0
301	TSST	88	regulatTrial	picture	1	negative	0	510	9413	j																																					0	0	0
301	TSST	89	regulatTrial	picture	1	negative	1	704	9184	j																																					0	0	0
301	TSST	90	regulatTrial	picture	1	negative	1	1369	9322	j																																					0	0	0
301	TSST	1	regulatTrial	blank	1	neutral	1	539	empty	s																																					0	0	0
301	TSST	2	regulatTrial	picture	5	neutral	1	1004	7100	j																																					0	0	0
301	TSST	3	regulatTrial	picture	1	negative	1	636	3053	j																																					0	0	0
301	TSST	4	regulatTrial	blank	1	neutral	1	735	empty	s																																					0	0	0
301	TSST	5	questionTrial	picture	5	neutral	1	736	2493	j	1	j	j	1368	1	2	2	1082																													1	HIT	1
301	TSST	6	regulatTrial	picture	1	negative	1	1056	3181	j																																					0	0	0
301	TSST	7	regulatTrial	blank	5	neutral	1	827	empty	s																																					0	0	0
301	TSST	8	regulatTrial	blank	1	neutral	1	718	empty	s																																					0	0	0
301	TSST	9	questionTrial	blank	5	neutral	1	848	empty	s	1	s	s	1248																													0	1	2	1271	4	CR	0
301	TSST	10	regulatTrial	picture	5	neutral	1	1349	7056	j																																					0	0	0
301	TSST	11	regulatTrial	picture	1	neutral	1	751	2039	j																																					0	0	0
301	TSST	12	regulatTrial	picture	5	negative	1	1280	6838	j																																					0	0	0
301	TSST	13	regulatTrial	picture	1	negative	1	562	3059	j																																					0	0	0
301	TSST	14	regulatTrial	picture	5	negative	1	994	9831	j																																					0	0	0
301	TSST	15	questionTrial	picture	1	neutral	1	683	7217	j	0	j	s	1130									1	3	3	1934																					2	MISS	1
301	TSST	16	questionTrial	picture	5	negative	1	940	9560	j	0	j	s	1235	1	2	2	1818																													2	MISS	1
301	TSST	17	regulatTrial	picture	1	negative	1	1018	2053	j																																					0	0	0
301	TSST	18	regulatTrial	blank	1	neutral	1	621	empty	s																																					0	0	0
301	TSST	19	regulatTrial	picture	1	neutral	1	1014	7590	j																																					0	0	0
301	TSST	20	regulatTrial	blank	1	neutral	1	537	empty	s																																					0	0	0
301	TSST	21	regulatTrial	picture	1	neutral	1	675	7185	j																																					0	0	0
301	TSST	22	regulatTrial	picture	1	neutral	1	733	7030	j																																					0	0	0
301	TSST	23	regulatTrial	blank	5	neutral	1	928	empty	s																																					0	0	0
301	TSST	24	questionTrial	picture	1	neutral	1	768	7820	j	0	j	s	2312	1	2	2	1384																													2	MISS	1
301	TSST	25	questionTrial	picture	5	neutral	1	964	7006	j	0	j	s	1539																									0	1	3	1940					2	MISS	0
301	TSST	26	regulatTrial	blank	5	neutral	1	1433	empty	s																																					0	0	0
301	TSST	27	regulatTrial	picture	5	negative	1	1148	2458	j																																					0	0	0
301	TSST	28	regulatTrial	picture	5	negative	0	1014	9183	j																																					0	0	0
301	TSST	29	regulatTrial	blank	5	neutral	0	1273	empty	s																																					0	0	0
301	TSST	30	regulatTrial	picture	1	negative	1	787	3080	j																																					0	0	0
301	TSST	31	regulatTrial	picture	1	negative	1	758	2053	j																																					0	0	0
301	TSST	32	questionTrial	picture	5	negative	1	953	9560	j	0	j	s	1256									1	3	3	1444																					2	MISS	1
301	TSST	33	regulatTrial	picture	1	neutral	1	918	7035	j																																					0	0	0
301	TSST	34	regulatTrial	blank	1	negative	0	1304	empty	s																																					0	0	0
301	TSST	35	regulatTrial	picture	5	negative	1	1011	6838	j																																					0	0	0
301	TSST	36	regulatTrial	picture	1	negative	1	734	2456	j																																					0	0	0
301	TSST	37	regulatTrial	picture	1	neutral	1	896	7080	j																																					0	0	0
301	TSST	38	questionTrial	picture	1	negative	1	987	3140	j	0	j	s	978																									1	1	1	1130					2	MISS	1
301	TSST	39	regulatTrial	picture	5	neutral	1	1247	7110	j																																					0	0	0
301	TSST	40	regulatTrial	blank	1	negative	1	698	empty	s																																					0	0	0
301	TSST	41	regulatTrial	picture	1	neutral	1	708	2039	j																																					0	0	0
301	TSST	42	regulatTrial	picture	5	neutral	0	1103	7175	j																																					0	0	0
301	TSST	43	regulatTrial	picture	1	negative	1	1009	3500	j																																					0	0	0
301	TSST	44	questionTrial	picture	5	negative	1	1172	3060	j	1	j	j	1635																	1	4	4	3992													1	HIT	1
301	TSST	45	regulatTrial	picture	1	neutral	1	1027	7018	j																																					0	0	0
301	TSST	46	questionTrial	picture	5	neutral	1	1332	9070	j	1	j	j	1020	1	2	2	858																													1	HIT	1
301	TSST	47	regulatTrial	picture	1	neutral	1	714	7021	j																																					0	0	0
301	TSST	48	questionTrial	blank	1	negative	1	756	empty	s	1	s	s	948					1	2	2	3428																									4	CR	1
301	TSST	49	regulatTrial	picture	1	neutral	1	1094	2484	j																																					0	0	0
301	TSST	50	regulatTrial	picture	5	neutral	1	864	2200	j																																					0	0	0
301	TSST	51	questionTrial	picture	5	neutral	0	1411	7006	j	0	j	s	2450																	0	4	2	1094													2	MISS	0
301	TSST	52	regulatTrial	picture	5	neutral	0	1500	7090	j																																					0	0	0
301	TSST	53	regulatTrial	picture	5	negative	0	1500	3059	j																																					0	0	0
301	TSST	54	regulatTrial	picture	1	negative	1	787	3150	j																																					0	0	0
301	TSST	55	questionTrial	picture	5	negative	1	1030	3181	j	0	j	s	957									1	3	3	1886																					2	MISS	1
301	TSST	56	regulatTrial	blank	5	negative	1	821	empty	s																																					0	0	0
301	TSST	57	questionTrial	blank	1	negative	1	496	empty	s	1	s	s	1583																													1	1	1	2222	4	CR	1
301	TSST	58	regulatTrial	picture	1	negative	1	1208	6312	j																																					0	0	0
301	TSST	59	regulatTrial	picture	1	neutral	1	685	7460	j																																					0	0	0
301	TSST	60	regulatTrial	picture	1	neutral	1	557	7287	j																																					0	0	0
301	TSST	61	questionTrial	picture	1	negative	1	983	9322	j	0	j	s	942									0	3	2	1928																					2	MISS	0
301	TSST	62	regulatTrial	blank	5	negative	1	1014	empty	s																																					0	0	0
301	TSST	63	questionTrial	picture	1	negative	1	792	3080	j	0	j	s	1264	1	2	2	1460																													2	MISS	1
301	TSST	64	regulatTrial	picture	5	negative	1	1420	9302	j																																					0	0	0
301	TSST	65	regulatTrial	blank	5	negative	1	824	empty	s																																					0	0	0
301	TSST	66	regulatTrial	blank	1	negative	1	1170	empty	s																																					0	0	0
301	TSST	67	regulatTrial	picture	5	negative	1	1077	3051	j																																					0	0	0
301	TSST	68	questionTrial	picture	1	neutral	1	1016	7055	j	0	j	s	1199																	0	4	1	1974													2	MISS	0
301	TSST	69	regulatTrial	picture	5	neutral	1	1098	7040	j																																					0	0	0
301	TSST	70	regulatTrial	picture	5	negative	0	1564	3185	j																																					0	0	0
301	TSST	71	regulatTrial	picture	5	negative	0	1500	3053	j																																					0	0	0
301	TSST	72	regulatTrial	picture	5	negative	1	1010	6550	j																																					0	0	0
301	TSST	73	regulatTrial	blank	1	negative	1	900	empty	s																																					0	0	0
301	TSST	74	questionTrial	picture	1	negative	1	975	9940	j	0	j	s	1398																									0	1	2	1013					2	MISS	0
301	TSST	75	regulatTrial	blank	5	negative	1	672	empty	s																																					0	0	0
301	TSST	76	regulatTrial	picture	5	neutral	1	946	2372	j																																					0	0	0
301	TSST	77	regulatTrial	picture	5	negative	1	605	3010	j																																					0	0	0
301	TSST	78	regulatTrial	picture	1	negative	1	744	1303	j																																					0	0	0
301	TSST	79	regulatTrial	blank	5	negative	1	1378	empty	s																																					0	0	0
301	TSST	80	questionTrial	blank	1	negative	1	973	empty	s	1	s	s	1084													0	3	2	1072																	4	CR	0
301	TSST	81	regulatTrial	picture	5	neutral	0	1500	7010	j																																					0	0	0
301	TSST	82	regulatTrial	blank	5	negative	1	1394	empty	s																																					0	0	0
301	TSST	83	questionTrial	blank	1	negative	1	1277	empty	s	1	s	s	940																					0	4	1	1077									4	CR	0
301	TSST	84	regulatTrial	blank	1	negative	1	973	empty	s																																					0	0	0
301	TSST	85	questionTrial	blank	5	negative	0	1500	empty	s	1	s	s	679					0	2	1	459																									4	CR	0
301	TSST	86	regulatTrial	picture	5	neutral	1	964	7820	j																																					0	0	0
301	TSST	87	questionTrial	blank	5	negative	1	462	empty	s	1	s	s	1286																					0	4	1	785									4	CR	0
301	TSST	88	regulatTrial	picture	5	negative	1	892	6250	j																																					0	0	0
301	TSST	89	questionTrial	picture	5	negative	1	1190	6022	j	0	j	s	885																									1	1	1	865					2	MISS	1
301	TSST	90	regulatTrial	picture	1	neutral	1	1073	7020	j																																					0	0	0
302	control	1	regulatTrial	picture	1	neutral	1	593	2493	j																																					0	0	0
302	control	2	regulatTrial	picture	1	neutral	1	756	7006	j																																					0	0	0
302	control	3	regulatTrial	picture	5	neutral	1	623	7056	j																																					0	0	0
302	control	4	regulatTrial	picture	5	negative	1	930	6230	j																																					0	0	0
302	control	5	questionTrial	blank	1	negative	1	573	empty	s	1	s	s	3700													0	3	2	2239																	4	CR	0
302	control	6	regulatTrial	picture	1	neutral	0	1500	7080	j																																					0	0	0
302	control	7	regulatTrial	picture	1	negative	1	756	1303	j																																					0	0	0
302	control	8	regulatTrial	blank	5	negative	1	903	empty	s																																					0	0	0
302	control	9	questionTrial	picture	5	neutral	1	577	7055	j	1	j	j	1745									1	3	3	1058																					1	HIT	1
302	control	10	questionTrial	picture	1	neutral	1	859	7025	j	1	j	j	1795																									0	1	2	1314					1	HIT	0
302	control	11	regulatTrial	picture	5	negative	1	1401	2981	j																																					0	0	0
302	control	12	questionTrial	blank	1	negative	1	619	empty	s	1	s	s	2387																					0	4	2	2355									4	CR	0
302	control	13	regulatTrial	picture	1	negative	0	1500	6550	j																																					0	0	0
302	control	14	regulatTrial	picture	5	neutral	0	1500	7160	j																																					0	0	0
302	control	15	regulatTrial	picture	5	neutral	1	1173	2214	j																																					0	0	0
302	control	16	regulatTrial	picture	1	neutral	1	504	7059	j																																					0	0	0
302	control	17	regulatTrial	blank	5	negative	1	1195	empty	s																																					0	0	0
302	control	18	regulatTrial	blank	1	negative	1	742	empty	s																																					0	0	0
302	control	19	questionTrial	picture	5	neutral	1	1121	7021	j	1	j	j	1216																	1	4	4	1277													1	HIT	1
302	control	20	questionTrial	picture	1	negative	1	1101	9940	j	1	j	j	757									1	3	3	1230																					1	HIT	1
302	control	21	regulatTrial	blank	1	negative	1	648	empty	s																																					0	0	0
302	control	22	regulatTrial	picture	5	neutral	0	1500	7010	j																																					0	0	0
302	control	23	regulatTrial	picture	5	negative	1	1342	2458	j																																					0	0	0
302	control	24	regulatTrial	picture	1	negative	1	785	3140	j																																					0	0	0
302	control	25	regulatTrial	picture	1	negative	1	723	9560	j																																					0	0	0
302	control	26	regulatTrial	picture	1	neutral	1	654	7217	j																																					0	0	0
302	control	27	regulatTrial	blank	1	negative	1	1193	empty	s																																					0	0	0
302	control	28	regulatTrial	picture	5	negative	1	1212	3080	j																																					0	0	0
302	control	29	regulatTrial	picture	5	neutral	1	879	7287	j																																					0	0	0
302	control	30	regulatTrial	picture	1	negative	1	601	2345	j																																					0	0	0
302	control	31	regulatTrial	picture	1	negative	1	676	6022	j																																					0	0	0
302	control	32	questionTrial	blank	5	negative	1	863	empty	s	0	s	j	998					0	2	1	3773																									3	FA	0
302	control	33	regulatTrial	picture	5	negative	1	1225	6312	j																																					0	0	0
302	control	34	regulatTrial	blank	1	negative	1	428	empty	s																																					0	0	0
302	control	35	questionTrial	picture	5	neutral	1	1079	2484	j	1	j	j	831																									1	1	1	1357					1	HIT	1
302	control	36	questionTrial	blank	5	negative	1	1417	empty	s	0	s	j	1209																													1	1	1	4646	3	FA	1
302	control	37	regulatTrial	blank	5	negative	1	1455	empty	s																																					0	0	0
302	control	38	questionTrial	picture	1	neutral	1	634	7030	j	1	j	j	1033																	1	4	4	1375													1	HIT	1
302	control	39	regulatTrial	picture	5	negative	1	1651	6838	j																																					0	0	0
302	control	40	regulatTrial	picture	5	negative	1	1222	3059	j																																					0	0	0
302	control	41	regulatTrial	picture	5	negative	1	569	3051	j																																					0	0	0
302	control	42	regulatTrial	picture	1	negative	0	1500	9302	j																																					0	0	0
302	control	43	questionTrial	picture	5	negative	1	1183	3550	j	1	j	j	807									1	3	3	989																					1	HIT	1
302	control	44	regulatTrial	picture	1	neutral	1	656	7150	j																																					0	0	0
302	control	45	regulatTrial	blank	1	negative	1	731	empty	s																																					0	0	0
302	control	46	regulatTrial	picture	1	negative	1	534	9183	j																																					0	0	0
302	control	47	regulatTrial	picture	1	neutral	1	505	7052	j																																					0	0	0
302	control	48	regulatTrial	blank	1	negative	1	564	empty	s																																					0	0	0
302	control	49	regulatTrial	blank	5	negative	0	991	empty	s																																					0	0	0
302	control	50	regulatTrial	picture	1	negative	1	553	9413	j																																					0	0	0
302	control	51	regulatTrial	picture	1	neutral	1	492	7018	j																																					0	0	0
302	control	52	questionTrial	picture	1	negative	1	679	6231	j	1	j	j	911																									1	1	1	1010					1	HIT	1
302	control	53	questionTrial	picture	5	neutral	0	1500	9070	j	1	j	j	2324	1	2	2	798																													1	HIT	1
302	control	54	regulatTrial	blank	5	negative	0	1500	empty	s																																					0	0	0
302	control	55	regulatTrial	picture	1	negative	1	796	3010	j																																					0	0	0
302	control	56	regulatTrial	picture	1	negative	1	519	2800	j																																					0	0	0
302	control	57	regulatTrial	picture	5	negative	1	1082	2053	j																																					0	0	0
302	control	58	regulatTrial	picture	5	negative	1	1069	3185	j																																					0	0	0
302	control	59	regulatTrial	picture	5	neutral	1	911	7110	j																																					0	0	0
302	control	60	regulatTrial	blank	5	negative	1	666	empty	s																																					0	0	0
302	control	61	regulatTrial	picture	5	negative	1	1357	2456	j																																					0	0	0
302	control	62	regulatTrial	picture	5	negative	1	1015	6250	j																																					0	0	0
302	control	63	questionTrial	blank	5	negative	1	618	empty	s	0	s	j	801																					0	4	1	4192									3	FA	0
302	control	64	regulatTrial	blank	1	negative	1	683	empty	s																																					0	0	0
302	control	65	regulatTrial	blank	5	negative	1	566	empty	s																																					0	0	0
302	control	66	regulatTrial	picture	5	neutral	1	857	7100	j																																					0	0	0
302	control	67	regulatTrial	picture	1	neutral	1	548	7044	j																																					0	0	0
302	control	68	regulatTrial	blank	5	negative	1	1199	empty	s																																					0	0	0
302	control	69	questionTrial	blank	1	negative	1	586	empty	s	1	s	s	433																													1	1	1	3991	4	CR	1
302	control	70	questionTrial	picture	1	neutral	1	803	7035	j	1	j	j	1347																	1	4	4	1228													1	HIT	1
302	control	71	questionTrial	picture	1	negative	0	1500	9831	j	1	j	j	1061	1	2	2	970																													1	HIT	1
302	control	72	regulatTrial	blank	1	negative	1	647	empty	s																																					0	0	0
302	control	73	regulatTrial	picture	5	negative	1	810	3181	j																																					0	0	0
302	control	74	regulatTrial	picture	1	negative	1	693	2703	j																																					0	0	0
302	control	75	regulatTrial	picture	5	neutral	0	1500	7040	j																																					0	0	0
302	control	76	regulatTrial	blank	5	negative	1	1115	empty	s																																					0	0	0
302	control	77	questionTrial	blank	5	negative	1	733	empty	s	1	s	s	1741													0	3	4	2663																	4	CR	0
302	control	78	questionTrial	picture	1	negative	1	855	3500	j	0	j	s	1799									0	3	2	2014																					2	MISS	0
302	control	79	regulatTrial	blank	1	negative	1	904	empty	s																																					0	0	0
302	control	80	regulatTrial	picture	5	negative	1	923	9322	j																																					0	0	0
302	control	81	regulatTrial	blank	1	negative	1	645	empty	s																																					0	0	0
302	control	82	regulatTrial	blank	5	negative	1	1304	empty	s																																					0	0	0
302	control	83	questionTrial	picture	5	neutral	1	1131	7352	j	1	j	j	867																	1	4	4	1071													1	HIT	1
302	control	84	regulatTrial	blank	5	negative	1	967	empty	s																																					0	0	0
302	control	85	regulatTrial	blank	1	negative	1	482	empty	s																																					0	0	0
302	control	86	regulatTrial	picture	1	neutral	1	429	7590	j																																					0	0	0
302	control	87	questionTrial	picture	1	negative	1	783	3150	j	1	j	j	351	1	2	2	968																													1	HIT	1
302	control	88	regulatTrial	blank	1	negative	1	604	empty	s																																					0	0	0
302	control	89	regulatTrial	picture	1	neutral	1	567	7031	j																																					0	0	0
302	control	90	regulatTrial	picture	1	negative	1	937	2811	j																																					0	0	0
302	control	1	regulatTrial	blank	5	negative	1	1283	empty	s																																					0	0	0
302	control	2	regulatTrial	blank	5	negative	1	838	empty	s																																					0	0	0
302	control	3	regulatTrial	picture	5	neutral	1	905	7185	j																																					0	0	0
302	control	4	regulatTrial	blank	5	negative	1	627	empty	s																																					0	0	0
302	control	5	regulatTrial	picture	5	neutral	1	910	2200	j																																					0	0	0
302	control	6	regulatTrial	picture	1	negative	1	657	6260	j																																					0	0	0
302	control	7	questionTrial	blank	1	negative	1	532	empty	s	1	s	s	1203					1	2	2	1603																									4	CR	1
302	control	8	regulatTrial	blank	1	negative	1	773	empty	s																																					0	0	0
302	control	9	regulatTrial	picture	1	neutral	1	680	7043	j																																					0	0	0
302	control	10	regulatTrial	picture	5	neutral	1	1355	7170	j																																					0	0	0
302	control	11	regulatTrial	picture	1	negative	1	510	3000	j																																					0	0	0
302	control	12	regulatTrial	blank	5	negative	1	881	empty	s																																					0	0	0
302	control	13	regulatTrial	picture	5	negative	1	716	3195	j																																					0	0	0
302	control	14	questionTrial	picture	5	negative	1	1391	9043	j	1	j	j	791	1	2	2	871																													1	HIT	1
302	control	15	regulatTrial	picture	1	neutral	1	1055	7460	j																																					0	0	0
302	control	16	regulatTrial	picture	5	neutral	1	1202	2039	j																																					0	0	0
302	control	17	regulatTrial	picture	5	negative	1	909	3060	j																																					0	0	0
302	control	18	regulatTrial	picture	1	neutral	1	480	7009	j																																					0	0	0
302	control	19	questionTrial	picture	5	neutral	0	1500	2372	j	1	j	j	1235																									1	1	1	641					1	HIT	1
302	control	20	regulatTrial	blank	1	negative	1	674	empty	s																																					0	0	0
302	control	21	regulatTrial	blank	1	negative	1	485	empty	s																																					0	0	0
302	control	22	regulatTrial	picture	5	neutral	1	616	7175	j																																					0	0	0
302	control	23	regulatTrial	picture	5	negative	1	755	3053	j																																					0	0	0
302	control	24	regulatTrial	picture	1	neutral	1	686	7090	j																																					0	0	0
302	control	25	regulatTrial	picture	1	negative	1	529	9184	j																																					0	0	0
302	control	26	questionTrial	blank	1	negative	1	507	empty	s	1	s	s	915																													0	1	3	2733	4	CR	0
302	control	27	questionTrial	picture	5	neutral	1	939	7820	j	1	j	j	1083																	1	4	4	1063													1	HIT	1
302	control	28	regulatTrial	picture	5	neutral	0	1500	7365	j																																					0	0	0
302	control	29	regulatTrial	picture	1	neutral	1	650	7020	j																																					0	0	0
302	control	30	questionTrial	picture	5	neutral	1	1285	7160	j	1	j	j	349																									1	1	1	797					1	HIT	1
302	control	31	regulatTrial	picture	1	neutral	1	664	7352	j																																					0	0	0
302	control	32	regulatTrial	picture	1	neutral	1	627	7021	j																																					0	0	0
302	control	33	regulatTrial	picture	1	neutral	1	861	9070	j																																					0	0	0
302	control	34	regulatTrial	picture	5	negative	1	1496	3185	j																																					0	0	0
302	control	35	questionTrial	picture	1	negative	1	531	9413	j	1	j	j	563	1	2	2	659																													1	HIT	1
302	control	36	regulatTrial	picture	5	neutral	1	812	7056	j																																					0	0	0
302	control	37	questionTrial	picture	1	negative	1	607	6312	j	1	j	j	1175																									1	1	1	631					1	HIT	1
302	control	38	regulatTrial	blank	5	negative	1	1185	empty	s																																					0	0	0
302	control	39	regulatTrial	picture	1	neutral	1	500	7030	j																																					0	0	0
302	control	40	questionTrial	blank	1	neutral	1	607	empty	s	0	s	j	854					1	2	2	5075																									3	FA	1
302	control	41	questionTrial	picture	1	negative	1	923	6022	j	1	j	j	1347																									1	1	1	748					1	HIT	1
302	control	42	questionTrial	picture	5	neutral	1	753	7170	j	1	j	j	473																	1	4	4	1133													1	HIT	1
302	control	43	regulatTrial	picture	5	negative	1	1107	9322	j																																					0	0	0
302	control	44	regulatTrial	picture	5	negative	1	1157	2800	j																																					0	0	0
302	control	45	questionTrial	picture	1	neutral	1	928	2039	j	1	j	j	767	1	2	2	584																													1	HIT	1
302	control	46	regulatTrial	picture	5	neutral	1	1115	2214	j																																					0	0	0
302	control	47	regulatTrial	blank	1	neutral	1	430	empty	s																																					0	0	0
302	control	48	regulatTrial	blank	1	neutral	1	569	empty	s																																					0	0	0
302	control	49	regulatTrial	blank	5	neutral	1	860	empty	s																																					0	0	0
302	control	50	regulatTrial	picture	1	negative	1	591	3059	j																																					0	0	0
302	control	51	regulatTrial	picture	5	neutral	1	850	7090	j																																					0	0	0
302	control	52	questionTrial	blank	1	neutral	1	469	empty	s	0	s	j	909																					0	4	2	2640									3	FA	0
302	control	53	questionTrial	picture	5	neutral	1	1137	7059	j	1	j	j	913									1	3	3	939																					1	HIT	1
302	control	54	regulatTrial	picture	5	neutral	1	1248	7287	j																																					0	0	0
302	control	55	regulatTrial	picture	1	negative	0	715	9560	j																																					0	0	0
302	control	56	regulatTrial	picture	1	neutral	1	782	7217	j																																					0	0	0
302	control	57	regulatTrial	picture	1	negative	1	865	3550	j																																					0	0	0
302	control	58	regulatTrial	blank	5	neutral	1	748	empty	s																																					0	0	0
302	control	59	regulatTrial	blank	1	neutral	1	783	empty	s																																					0	0	0
302	control	60	regulatTrial	picture	5	neutral	1	721	7020	j																																					0	0	0
302	control	61	regulatTrial	picture	1	neutral	1	556	7010	j																																					0	0	0
302	control	62	regulatTrial	picture	1	negative	1	839	2345	j																																					0	0	0
302	control	63	regulatTrial	blank	5	neutral	1	1065	empty	s																																					0	0	0
302	control	64	regulatTrial	picture	1	negative	1	628	3150	j																																					0	0	0
302	control	65	regulatTrial	picture	5	neutral	1	1063	7080	j																																					0	0	0
302	control	66	regulatTrial	picture	1	neutral	1	985	2484	j																																					0	0	0
302	control	67	regulatTrial	blank	5	neutral	1	820	empty	s																																					0	0	0
302	control	68	regulatTrial	picture	1	negative	1	599	9831	j																																					0	0	0
302	control	69	regulatTrial	picture	5	negative	1	1482	3051	j																																					0	0	0
302	control	70	regulatTrial	picture	5	neutral	0	1500	7040	j																																					0	0	0
302	control	71	regulatTrial	picture	1	negative	1	631	9184	j																																					0	0	0
302	control	72	regulatTrial	blank	1	neutral	1	738	empty	s																																					0	0	0
302	control	73	regulatTrial	picture	5	neutral	1	693	7044	j																																					0	0	0
302	control	74	regulatTrial	picture	5	neutral	1	552	2200	j																																					0	0	0
302	control	75	regulatTrial	picture	5	neutral	1	1067	7460	j																																					0	0	0
302	control	76	regulatTrial	picture	5	neutral	1	1150	7009	j																																					0	0	0
302	control	77	regulatTrial	blank	5	neutral	1	1417	empty	s																																					0	0	0
302	control	78	regulatTrial	blank	1	neutral	1	692	empty	s																																					0	0	0
302	control	79	regulatTrial	blank	5	neutral	1	1127	empty	s																																					0	0	0
302	control	80	regulatTrial	picture	1	negative	1	562	9302	j																																					0	0	0
302	control	81	regulatTrial	blank	5	neutral	1	813	empty	s																																					0	0	0
302	control	82	regulatTrial	picture	5	neutral	1	776	7590	j																																					0	0	0
302	control	83	regulatTrial	blank	1	neutral	1	427	empty	s																																					0	0	0
302	control	84	regulatTrial	picture	5	negative	1	1310	3053	j																																					0	0	0
302	control	85	regulatTrial	picture	5	negative	1	1145	6260	j																																					0	0	0
302	control	86	regulatTrial	picture	5	neutral	1	1459	7100	j																																					0	0	0
302	control	87	questionTrial	blank	5	neutral	1	566	empty	s	1	s	s	437																													0	1	2	1659	4	CR	0
302	control	88	questionTrial	blank	5	neutral	1	1044	empty	s	1	s	s	1003																					0	4	3	2107									4	CR	0
302	control	89	regulatTrial	picture	5	neutral	1	809	7175	j																																					0	0	0
302	control	90	regulatTrial	picture	5	negative	0	1500	1303	j																																					0	0	0
302	control	1	regulatTrial	picture	1	negative	1	1270	6838	j																																					0	0	0
302	control	2	regulatTrial	picture	1	neutral	1	561	7365	j																																					0	0	0
302	control	3	regulatTrial	blank	1	neutral	1	508	empty	s																																					0	0	0
302	control	4	regulatTrial	blank	5	neutral	1	1271	empty	s																																					0	0	0
302	control	5	regulatTrial	picture	5	negative	1	626	2703	j																																					0	0	0
302	control	6	regulatTrial	picture	1	negative	1	541	6550	j																																					0	0	0
302	control	7	regulatTrial	picture	5	neutral	1	471	7043	j																																					0	0	0
302	control	8	regulatTrial	picture	1	neutral	1	625	7025	j																																					0	0	0
302	control	9	questionTrial	picture	5	neutral	1	908	7031	j	1	j	j	851	1	2	2	1048																													1	HIT	1
302	control	10	regulatTrial	blank	1	neutral	1	569	empty	s																																					0	0	0
302	control	11	regulatTrial	picture	5	negative	0	827	2811	j																																					0	0	0
302	control	12	regulatTrial	blank	1	neutral	1	493	empty	s																																					0	0	0
302	control	13	regulatTrial	picture	1	negative	1	480	6231	j																																					0	0	0
302	control	14	questionTrial	blank	1	neutral	1	482	empty	s	1	s	s	1130													0	3	4	2684																	4	CR	0
302	control	15	regulatTrial	picture	5	negative	0	1500	2456	j																																					0	0	0
302	control	16	regulatTrial	blank	1	neutral	1	398	empty	s																																					0	0	0
302	control	17	regulatTrial	picture	1	negative	1	560	9043	j																																					0	0	0
302	control	18	regulatTrial	blank	1	neutral	1	555	empty	s																																					0	0	0
302	control	19	regulatTrial	picture	5	neutral	1	909	7035	j																																					0	0	0
302	control	20	questionTrial	picture	5	neutral	1	704	7006	j	0	j	s	911																									1	1	1	1082					2	MISS	1
302	control	21	regulatTrial	picture	5	negative	1	1442	2458	j																																					0	0	0
302	control	22	regulatTrial	picture	1	negative	1	740	2053	j																																					0	0	0
302	control	23	regulatTrial	blank	1	neutral	1	479	empty	s																																					0	0	0
302	control	24	regulatTrial	blank	5	neutral	1	1153	empty	s																																					0	0	0
302	control	25	regulatTrial	picture	1	neutral	1	763	2372	j																																					0	0	0
302	control	26	questionTrial	picture	1	negative	1	861	6230	j	1	j	j	748									1	3	3	917																					1	HIT	1
302	control	27	regulatTrial	blank	5	neutral	0	1315	empty	s																																					0	0	0
302	control	28	questionTrial	picture	1	negative	1	541	3080	j	1	j	j	708									1	3	3	839																					1	HIT	1
302	control	29	regulatTrial	picture	5	negative	1	777	3140	j																																					0	0	0
302	control	30	regulatTrial	picture	1	negative	0	619	6250	j																																					0	0	0
302	control	31	questionTrial	blank	5	neutral	1	637	empty	s	0	s	j	676													1	3	3	2585																	3	FA	1
302	control	32	regulatTrial	blank	1	neutral	1	796	empty	s																																					0	0	0
302	control	33	regulatTrial	picture	1	neutral	1	567	7110	j																																					0	0	0
302	control	34	regulatTrial	blank	1	neutral	1	410	empty	s																																					0	0	0
302	control	35	questionTrial	picture	1	negative	1	676	3181	j	1	j	j	380																	1	4	4	1316													1	HIT	1
302	control	36	questionTrial	picture	5	negative	1	1242	9183	j	1	j	j	361	1	2	2	754																													1	HIT	1
302	control	37	regulatTrial	blank	5	neutral	1	1055	empty	s																																					0	0	0
302	control	38	regulatTrial	picture	5	negative	0	1500	3060	j																																					0	0	0
302	control	39	questionTrial	blank	5	neutral	1	844	empty	s	0	s	j	692					1	2	2	2270																									3	FA	1
302	control	40	regulatTrial	blank	5	neutral	1	758	empty	s																																					0	0	0
302	control	41	regulatTrial	picture	1	neutral	1	768	7055	j																																					0	0	0
302	control	42	regulatTrial	picture	1	neutral	1	427	7052	j																																					0	0	0
302	control	43	questionTrial	picture	5	negative	1	1286	3000	j	1	j	j	413									1	3	3	940																					1	HIT	1
302	control	44	regulatTrial	blank	5	neutral	1	1241	empty	s																																					0	0	0
302	control	45	regulatTrial	blank	5	neutral	1	843	empty	s																																					0	0	0
302	control	46	regulatTrial	blank	1	neutral	1	438	empty	s																																					0	0	0
302	control	47	questionTrial	picture	1	negative	1	672	3195	j	1	j	j	384																	1	4	4	1272													1	HIT	1
302	control	48	regulatTrial	picture	1	negative	1	1104	9940	j																																					0	0	0
302	control	49	regulatTrial	picture	1	neutral	1	858	7185	j																																					0	0	0
302	control	50	regulatTrial	blank	5	neutral	1	845	empty	s																																					0	0	0
302	control	51	regulatTrial	blank	5	neutral	1	1015	empty	s																																					0	0	0
302	control	52	regulatTrial	picture	5	neutral	1	1025	7018	j																																					0	0	0
302	control	53	regulatTrial	picture	1	neutral	1	619	7820	j																																					0	0	0
302	control	54	regulatTrial	blank	5	neutral	1	693	empty	s																																					0	0	0
302	control	55	questionTrial	blank	5	neutral	1	599	empty	s	0	s	j	942																					1	4	4	1584									3	FA	1
302	control	56	regulatTrial	picture	1	neutral	1	803	2493	j																																					0	0	0
302	control	57	regulatTrial	picture	1	neutral	0	901	7150	j																																					0	0	0
302	control	58	regulatTrial	picture	1	negative	1	543	3500	j																																					0	0	0
302	control	59	regulatTrial	picture	5	negative	1	1097	3010	j																																					0	0	0
302	control	60	regulatTrial	picture	5	negative	1	659	2981	j																																					0	0	0
302	control	61	regulatTrial	picture	5	negative	1	670	2458	j																																					0	0	0
302	control	62	regulatTrial	picture	1	negative	1	832	6230	j																																					0	0	0
302	control	63	regulatTrial	picture	1	neutral	1	755	7090	j																																					0	0	0
302	control	64	regulatTrial	blank	1	negative	1	517	empty	s																																					0	0	0
302	control	65	questionTrial	blank	5	negative	1	927	empty	s	1	s	s	422													1	3	3	3404																	4	CR	1
302	control	66	questionTrial	blank	1	negative	1	655	empty	s	1	s	s	1054																					1	4	4	3459									4	CR	1
302	control	67	regulatTrial	picture	5	neutral	1	1651	7100	j																																					0	0	0
302	control	68	regulatTrial	picture	5	neutral	1	950	7043	j																																					0	0	0
302	control	69	regulatTrial	blank	5	negative	1	729	empty	s																																					0	0	0
302	control	70	regulatTrial	picture	1	neutral	1	516	2200	j																																					0	0	0
302	control	71	regulatTrial	picture	1	negative	1	558	2703	j																																					0	0	0
302	control	72	regulatTrial	blank	5	negative	1	1137	empty	s																																					0	0	0
302	control	73	regulatTrial	blank	1	negative	1	475	empty	s																																					0	0	0
302	control	74	regulatTrial	picture	5	neutral	1	1261	7006	j																																					0	0	0
302	control	75	questionTrial	picture	1	negative	1	591	3185	j	1	j	j	398																	1	4	4	1005													1	HIT	1
302	control	76	regulatTrial	picture	5	negative	1	1136	6231	j																																					0	0	0
302	control	77	questionTrial	picture	1	negative	1	538	3195	j	1	j	j	618	1	2	2	792																													1	HIT	1
302	control	78	regulatTrial	blank	5	negative	1	1172	empty	s																																					0	0	0
302	control	79	regulatTrial	blank	1	negative	1	398	empty	s																																					0	0	0
302	control	80	regulatTrial	picture	5	negative	1	969	3051	j																																					0	0	0
302	control	81	regulatTrial	blank	5	negative	1	595	empty	s																																					0	0	0
302	control	82	regulatTrial	picture	5	negative	1	1262	2800	j																																					0	0	0
302	control	83	regulatTrial	picture	1	negative	1	864	2053	j																																					0	0	0
302	control	84	regulatTrial	blank	1	negative	1	603	empty	s																																					0	0	0
302	control	85	regulatTrial	blank	1	negative	1	557	empty	s																																					0	0	0
302	control	86	regulatTrial	picture	1	neutral	1	567	7160	j																																					0	0	0
302	control	87	regulatTrial	blank	5	negative	0	1362	empty	s																																					0	0	0
302	control	88	regulatTrial	blank	1	negative	1	620	empty	s																																					0	0	0
302	control	89	regulatTrial	picture	5	neutral	1	783	7021	j																																					0	0	0
302	control	90	regulatTrial	blank	5	negative	1	626	empty	s																																					0	0	0
302	control	1	regulatTrial	picture	1	negative	1	556	1303	j																																					0	0	0
302	control	2	questionTrial	picture	1	neutral	1	606	7025	j	1	j	j	1118									1	3	3	1048																					1	HIT	1
302	control	3	regulatTrial	picture	5	neutral	1	849	7150	j																																					0	0	0
302	control	4	regulatTrial	picture	5	neutral	1	571	7460	j																																					0	0	0
302	control	5	regulatTrial	blank	5	negative	1	1005	empty	s																																					0	0	0
302	control	6	regulatTrial	picture	1	negative	1	567	3080	j																																					0	0	0
302	control	7	regulatTrial	blank	5	negative	1	625	empty	s																																					0	0	0
302	control	8	regulatTrial	picture	1	negative	1	403	2981	j																																					0	0	0
302	control	9	regulatTrial	blank	5	negative	1	901	empty	s																																					0	0	0
302	control	10	questionTrial	picture	5	negative	1	1055	6260	j	1	j	j	534	1	2	2	808																													1	HIT	1
302	control	11	regulatTrial	picture	1	neutral	1	914	7020	j																																					0	0	0
302	control	12	regulatTrial	picture	5	neutral	1	613	7018	j																																					0	0	0
302	control	13	questionTrial	picture	5	negative	1	1327	3140	j	1	j	j	422									1	3	3	996																					1	HIT	1
302	control	14	regulatTrial	picture	1	neutral	1	872	7031	j																																					0	0	0
302	control	15	regulatTrial	blank	5	negative	1	1418	empty	s																																					0	0	0
302	control	16	questionTrial	picture	1	negative	1	677	3181	j	1	j	j	500																									1	1	1	639					1	HIT	1
302	control	17	regulatTrial	blank	1	negative	1	512	empty	s																																					0	0	0
302	control	18	regulatTrial	blank	5	negative	1	1147	empty	s																																					0	0	0
302	control	19	regulatTrial	picture	1	neutral	1	1062	7352	j																																					0	0	0
302	control	20	questionTrial	picture	5	neutral	1	688	7040	j	1	j	j	456																	0	4	3	1045													1	HIT	0
302	control	21	questionTrial	picture	5	negative	0	1500	3059	j	0	j	s	1702																	1	4	4	2161													2	MISS	1
302	control	22	questionTrial	blank	5	negative	1	1486	empty	s	0	s	j	1357					0	2	3	2918																									3	FA	0
302	control	23	regulatTrial	picture	5	neutral	1	1156	9070	j																																					0	0	0
302	control	24	regulatTrial	picture	1	neutral	1	1119	7110	j																																					0	0	0
302	control	25	regulatTrial	picture	5	negative	1	1362	3060	j																																					0	0	0
302	control	26	regulatTrial	picture	5	negative	1	1260	3550	j																																					0	0	0
302	control	27	questionTrial	picture	1	neutral	1	935	7035	j	1	j	j	1070	1	2	2	770																													1	HIT	1
302	control	28	regulatTrial	picture	5	neutral	1	982	7365	j																																					0	0	0
302	control	29	regulatTrial	picture	5	neutral	0	1500	2484	j																																					0	0	0
302	control	30	regulatTrial	blank	1	negative	1	627	empty	s																																					0	0	0
302	control	31	regulatTrial	picture	5	negative	1	805	6022	j																																					0	0	0
302	control	32	regulatTrial	picture	5	negative	1	648	9043	j																																					0	0	0
302	control	33	questionTrial	picture	5	neutral	1	738	7056	j	1	j	j	690																									1	1	1	694					1	HIT	1
302	control	34	regulatTrial	picture	1	neutral	1	685	7059	j																																					0	0	0
302	control	35	regulatTrial	picture	1	neutral	1	552	7080	j																																					0	0	0
302	control	36	regulatTrial	picture	5	neutral	1	810	7052	j																																					0	0	0
302	control	37	questionTrial	blank	1	negative	1	437	empty	s	0	s	j	676													0	3	1	1800																	3	FA	0
302	control	38	questionTrial	picture	5	neutral	1	1043	7175	j	1	j	j	634									1	3	3	2248																					1	HIT	1
302	control	39	regulatTrial	blank	1	negative	1	528	empty	s																																					0	0	0
302	control	40	regulatTrial	blank	1	negative	1	675	empty	s																																					0	0	0
302	control	41	questionTrial	blank	1	negative	0	478	empty	s	1	s	s	1757																													0	1	4	2454	4	CR	0
302	control	42	regulatTrial	picture	1	negative	1	1311	3000	j																																					0	0	0
302	control	43	regulatTrial	picture	5	neutral	1	666	7010	j																																					0	0	0
302	control	44	regulatTrial	picture	1	neutral	1	676	7055	j																																					0	0	0
302	control	45	questionTrial	blank	5	negative	1	1111	empty	s	1	s	s	1142																													0	1	2	3040	4	CR	0
302	control	46	regulatTrial	blank	1	negative	1	521	empty	s																																					0	0	0
302	control	47	regulatTrial	blank	1	negative	1	804	empty	s																																					0	0	0
302	control	48	regulatTrial	picture	1	negative	1	822	9940	j																																					0	0	0
302	control	49	regulatTrial	picture	5	neutral	1	1153	2039	j																																					0	0	0
302	control	50	questionTrial	picture	1	neutral	1	700	2214	j	1	j	j	699																									1	1	1	806					1	HIT	1
302	control	51	questionTrial	picture	5	neutral	1	849	7217	j	1	j	j	880	1	2	2	572																													1	HIT	1
302	control	52	questionTrial	blank	1	negative	1	1104	empty	s	1	s	s	1072					0	2	4	3588																									4	CR	0
302	control	53	regulatTrial	blank	1	negative	1	576	empty	s																																					0	0	0
302	control	54	regulatTrial	picture	1	negative	1	666	3150	j																																					0	0	0
302	control	55	regulatTrial	picture	5	neutral	1	997	2372	j																																					0	0	0
302	control	56	regulatTrial	picture	1	negative	1	632	2345	j																																					0	0	0
302	control	57	regulatTrial	picture	1	negative	1	770	6838	j																																					0	0	0
302	control	58	regulatTrial	picture	5	negative	1	1381	6550	j																																					0	0	0
302	control	59	regulatTrial	picture	5	negative	1	1384	9184	j																																					0	0	0
302	control	60	regulatTrial	blank	1	negative	1	554	empty	s																																					0	0	0
302	control	61	questionTrial	picture	1	neutral	1	461	2493	j	1	j	j	884									1	3	3	840																					1	HIT	1
302	control	62	questionTrial	picture	5	negative	0	1500	9413	j	1	j	j	777																									1	1	1	994					1	HIT	1
302	control	63	regulatTrial	blank	1	negative	1	781	empty	s																																					0	0	0
302	control	64	regulatTrial	picture	1	negative	1	736	6312	j																																					0	0	0
302	control	65	regulatTrial	picture	5	negative	1	722	9560	j																																					0	0	0
302	control	66	questionTrial	picture	1	negative	1	717	9831	j	1	j	j	604																	1	4	4	1076													1	HIT	1
302	control	67	regulatTrial	picture	1	negative	1	604	2811	j																																					0	0	0
302	control	68	regulatTrial	blank	5	negative	1	950	empty	s																																					0	0	0
302	control	69	regulatTrial	picture	1	neutral	1	801	7044	j																																					0	0	0
302	control	70	regulatTrial	picture	1	negative	1	580	2456	j																																					0	0	0
302	control	71	regulatTrial	picture	5	negative	1	646	3053	j																																					0	0	0
302	control	72	regulatTrial	picture	5	neutral	1	953	7009	j																																					0	0	0
302	control	73	regulatTrial	picture	5	negative	0	1500	9183	j																																					0	0	0
302	control	74	regulatTrial	blank	1	negative	1	614	empty	s																																					0	0	0
302	control	75	regulatTrial	blank	5	negative	1	1081	empty	s																																					0	0	0
302	control	76	regulatTrial	blank	5	negative	1	660	empty	s																																					0	0	0
302	control	77	regulatTrial	picture	1	neutral	1	678	7287	j																																					0	0	0
302	control	78	regulatTrial	picture	5	neutral	0	1500	7170	j																																					0	0	0
302	control	79	questionTrial	picture	5	negative	1	1084	6250	j	1	j	j	731	1	2	2	909																													1	HIT	1
302	control	80	regulatTrial	picture	1	neutral	1	684	7030	j																																					0	0	0
302	control	81	questionTrial	blank	1	negative	1	566	empty	s	0	s	j	582					1	2	2	1502																									3	FA	1
302	control	82	regulatTrial	blank	5	negative	1	748	empty	s																																					0	0	0
302	control	83	questionTrial	picture	1	negative	1	775	9302	j	1	j	j	494																	1	4	4	970													1	HIT	1
302	control	84	regulatTrial	picture	5	neutral	1	774	7185	j																																					0	0	0
302	control	85	regulatTrial	picture	5	neutral	1	857	7590	j																																					0	0	0
302	control	86	regulatTrial	blank	1	negative	1	708	empty	s																																					0	0	0
302	control	87	regulatTrial	blank	1	neutral	1	502	empty	s																																					0	0	0
302	control	88	regulatTrial	picture	1	negative	1	561	9322	j																																					0	0	0
302	control	89	regulatTrial	picture	5	neutral	1	844	7820	j																																					0	0	0
302	control	90	regulatTrial	picture	1	negative	1	710	3010	j																																					0	0	0
302	control	1	questionTrial	picture	5	negative	1	1353	3500	j	1	j	j	1120																									1	1	1	1355					1	HIT	1
302	control	2	questionTrial	picture	5	neutral	1	816	7080	j	1	j	j	575																	1	4	4	888													1	HIT	1
302	control	3	regulatTrial	picture	5	negative	1	1119	2800	j																																					0	0	0
302	control	4	regulatTrial	picture	5	negative	0	1130	6260	j																																					0	0	0
302	control	5	regulatTrial	picture	5	negative	1	996	1303	j																																					0	0	0
302	control	6	questionTrial	picture	5	negative	1	935	3181	j	1	j	j	734																									1	1	1	520					1	HIT	1
302	control	7	questionTrial	picture	1	negative	1	710	3550	j	1	j	j	718																									1	1	1	1096					1	HIT	1
302	control	8	regulatTrial	picture	1	neutral	0	672	2200	j																																					0	0	0
302	control	9	regulatTrial	blank	5	neutral	1	1682	empty	s																																					0	0	0
302	control	10	regulatTrial	picture	5	neutral	1	661	7010	j																																					0	0	0
302	control	11	questionTrial	picture	1	negative	1	888	6230	j	1	j	j	551									1	3	3	744																					1	HIT	1
302	control	12	questionTrial	picture	5	negative	1	1414	3059	j	1	j	j	621	1	2	2	660																													1	HIT	1
302	control	13	regulatTrial	picture	1	neutral	1	748	7170	j																																					0	0	0
302	control	14	regulatTrial	picture	5	neutral	1	631	7056	j																																					0	0	0
302	control	15	regulatTrial	blank	1	neutral	1	514	empty	s																																					0	0	0
302	control	16	regulatTrial	blank	1	neutral	1	652	empty	s																																					0	0	0
302	control	17	regulatTrial	blank	1	neutral	1	695	empty	s																																					0	0	0
302	control	18	regulatTrial	picture	1	negative	1	690	9183	j																																					0	0	0
302	control	19	regulatTrial	picture	5	negative	0	1500	6022	j																																					0	0	0
302	control	20	regulatTrial	picture	1	negative	1	615	2981	j																																					0	0	0
302	control	21	questionTrial	picture	1	negative	1	570	2053	j	1	j	j	665	1	2	2	702																													1	HIT	1
302	control	22	regulatTrial	picture	5	neutral	1	900	7185	j																																					0	0	0
302	control	23	regulatTrial	blank	1	neutral	1	495	empty	s																																					0	0	0
302	control	24	regulatTrial	blank	1	neutral	1	530	empty	s																																					0	0	0
302	control	25	regulatTrial	blank	5	neutral	1	572	empty	s																																					0	0	0
302	control	26	regulatTrial	picture	1	negative	1	655	2811	j																																					0	0	0
302	control	27	regulatTrial	blank	1	neutral	1	642	empty	s																																					0	0	0
302	control	28	questionTrial	blank	1	neutral	1	580	empty	s	0	s	j	1108													0	3	1	1615																	3	FA	0
302	control	29	regulatTrial	blank	5	neutral	1	1361	empty	s																																					0	0	0
302	control	30	regulatTrial	picture	1	negative	1	644	6838	j																																					0	0	0
302	control	31	regulatTrial	blank	1	neutral	0	462	empty	s																																					0	0	0
302	control	32	regulatTrial	blank	5	neutral	1	593	empty	s																																					0	0	0
302	control	33	regulatTrial	picture	5	neutral	0	1276	7025	j																																					0	0	0
302	control	34	questionTrial	picture	1	neutral	1	534	7820	j	1	j	j	462																									1	1	1	530					1	HIT	1
302	control	35	regulatTrial	picture	5	negative	0	1500	3000	j																																					0	0	0
302	control	36	regulatTrial	blank	1	neutral	1	475	empty	s																																					0	0	0
302	control	37	questionTrial	blank	5	neutral	1	638	empty	s	0	s	j	565													0	3	1	958																	3	FA	0
302	control	38	regulatTrial	picture	5	negative	1	954	3195	j																																					0	0	0
302	control	39	regulatTrial	picture	5	neutral	1	869	7052	j																																					0	0	0
302	control	40	questionTrial	picture	5	neutral	1	848	7055	j	1	j	j	975																	1	4	4	1040													1	HIT	1
302	control	41	regulatTrial	picture	1	neutral	1	697	2039	j																																					0	0	0
302	control	42	regulatTrial	picture	5	neutral	1	1092	7590	j																																					0	0	0
302	control	43	regulatTrial	blank	5	neutral	1	686	empty	s																																					0	0	0
302	control	44	regulatTrial	picture	5	neutral	1	689	2484	j																																					0	0	0
302	control	45	regulatTrial	picture	5	neutral	1	1372	9070	j																																					0	0	0
302	control	46	regulatTrial	blank	5	neutral	1	654	empty	s																																					0	0	0
302	control	47	regulatTrial	picture	5	neutral	1	1153	2493	j																																					0	0	0
302	control	48	regulatTrial	picture	1	neutral	1	524	2214	j																																					0	0	0
302	control	49	regulatTrial	blank	5	neutral	1	550	empty	s																																					0	0	0
302	control	50	regulatTrial	picture	1	negative	1	553	3010	j																																					0	0	0
302	control	51	regulatTrial	picture	1	negative	1	580	9940	j																																					0	0	0
302	control	52	regulatTrial	picture	1	neutral	1	822	7217	j																																					0	0	0
302	control	53	regulatTrial	picture	5	neutral	1	593	7018	j																																					0	0	0
302	control	54	regulatTrial	blank	5	neutral	1	604	empty	s																																					0	0	0
302	control	55	regulatTrial	picture	1	neutral	1	486	7090	j																																					0	0	0
302	control	56	regulatTrial	blank	1	neutral	0	505	empty	s																																					0	0	0
302	control	57	questionTrial	blank	5	neutral	1	1140	empty	s	1	s	s	1059																													0	1	2	1488	4	CR	0
302	control	58	questionTrial	blank	5	neutral	1	904	empty	s	1	s	s	1015																					0	4	1	1046									4	CR	0
302	control	59	questionTrial	blank	1	neutral	1	655	empty	s	1	s	s	966																													0	1	2	1463	4	CR	0
302	control	60	regulatTrial	picture	1	negative	1	872	2456	j																																					0	0	0
302	control	61	regulatTrial	picture	1	neutral	1	578	7059	j																																					0	0	0
302	control	62	regulatTrial	blank	1	neutral	1	773	empty	s																																					0	0	0
302	control	63	regulatTrial	blank	5	neutral	1	848	empty	s																																					0	0	0
302	control	64	questionTrial	picture	1	neutral	1	938	7035	j	1	j	j	386									1	3	3	922																					1	HIT	1
302	control	65	regulatTrial	picture	5	neutral	1	816	7043	j																																					0	0	0
302	control	66	regulatTrial	blank	5	neutral	0	1500	empty	s																																					0	0	0
302	control	67	regulatTrial	picture	5	negative	1	1037	9413	j																																					0	0	0
302	control	68	regulatTrial	picture	5	neutral	1	880	7021	j																																					0	0	0
302	control	69	questionTrial	picture	1	neutral	1	546	7009	j	1	j	j	1346																	1	4	4	2242													1	HIT	1
302	control	70	regulatTrial	picture	1	negative	1	493	9560	j																																					0	0	0
302	control	71	questionTrial	picture	1	neutral	1	808	7175	j	1	j	j	1271	1	2	2	644																													1	HIT	1
302	control	72	regulatTrial	picture	5	negative	1	1061	3185	j																																					0	0	0
302	control	73	regulatTrial	picture	1	negative	1	536	2703	j																																					0	0	0
302	control	74	regulatTrial	picture	1	neutral	1	714	7110	j																																					0	0	0
302	control	75	regulatTrial	picture	1	negative	1	917	3140	j																																					0	0	0
302	control	76	questionTrial	picture	5	negative	0	1500	9322	j	0	j	s	815									1	3	3	966																					2	MISS	1
302	control	77	questionTrial	picture	5	negative	1	650	3150	j	1	j	j	337									1	3	3	723																					1	HIT	1
302	control	78	regulatTrial	blank	5	neutral	1	705	empty	s																																					0	0	0
302	control	79	questionTrial	blank	5	neutral	1	860	empty	s	0	s	j	603					1	2	2	1682																									3	FA	1
302	control	80	regulatTrial	picture	1	negative	1	1266	9184	j																																					0	0	0
302	control	81	regulatTrial	picture	5	negative	1	1380	3060	j																																					0	0	0
302	control	82	questionTrial	blank	1	neutral	1	511	empty	s	1	s	s	918																					0	4	2	1017									4	CR	0
302	control	83	regulatTrial	picture	5	negative	1	1435	9302	j																																					0	0	0
302	control	84	regulatTrial	picture	1	neutral	1	734	7150	j																																					0	0	0
302	control	85	regulatTrial	blank	1	neutral	1	744	empty	s																																					0	0	0
302	control	86	regulatTrial	picture	1	neutral	1	579	7031	j																																					0	0	0
302	control	87	regulatTrial	blank	5	neutral	1	734	empty	s																																					0	0	0
302	control	88	regulatTrial	picture	5	negative	1	920	9831	j																																					0	0	0
302	control	89	regulatTrial	picture	1	neutral	1	419	7020	j																																					0	0	0
302	control	90	regulatTrial	picture	1	negative	1	710	6312	j																																					0	0	0
302	control	1	regulatTrial	picture	1	neutral	1	608	7030	j																																					0	0	0
302	control	2	regulatTrial	picture	5	negative	1	1114	3500	j																																					0	0	0
302	control	3	regulatTrial	picture	1	negative	1	669	6231	j																																					0	0	0
302	control	4	regulatTrial	blank	1	neutral	1	568	empty	s																																					0	0	0
302	control	5	regulatTrial	picture	5	neutral	1	842	2372	j																																					0	0	0
302	control	6	regulatTrial	picture	1	negative	1	773	2458	j																																					0	0	0
302	control	7	regulatTrial	picture	1	neutral	1	400	7352	j																																					0	0	0
302	control	8	regulatTrial	blank	1	neutral	1	858	empty	s																																					0	0	0
302	control	9	regulatTrial	picture	1	neutral	1	525	7100	j																																					0	0	0
302	control	10	regulatTrial	picture	1	neutral	1	672	7460	j																																					0	0	0
302	control	11	regulatTrial	picture	1	negative	1	666	6250	j																																					0	0	0
302	control	12	questionTrial	blank	5	neutral	1	773	empty	s	0	s	j	732																													0	1	2	2774	3	FA	0
302	control	13	regulatTrial	picture	1	neutral	1	522	7160	j																																					0	0	0
302	control	14	regulatTrial	picture	5	negative	1	1101	3080	j																																					0	0	0
302	control	15	questionTrial	picture	5	negative	1	1112	6550	j	1	j	j	487	1	2	2	627																													1	HIT	1
302	control	16	regulatTrial	picture	1	neutral	1	597	7040	j																																					0	0	0
302	control	17	regulatTrial	blank	5	neutral	1	1128	empty	s																																					0	0	0
302	control	18	questionTrial	picture	1	negative	1	858	3051	j	0	j	s	610																									1	1	1	1137					2	MISS	1
302	control	19	questionTrial	picture	5	negative	1	638	2345	j	1	j	j	2862																									1	1	1	1458					1	HIT	1
302	control	20	regulatTrial	picture	5	negative	1	1188	9043	j																																					0	0	0
302	control	21	regulatTrial	blank	5	neutral	1	1438	empty	s																																					0	0	0
302	control	22	regulatTrial	blank	1	neutral	1	817	empty	s																																					0	0	0
302	control	23	questionTrial	picture	1	neutral	1	588	7365	j	1	j	j	971									1	3	3	972																					1	HIT	1
302	control	24	regulatTrial	picture	5	neutral	1	976	7006	j																																					0	0	0
302	control	25	regulatTrial	blank	1	neutral	1	538	empty	s																																					0	0	0
302	control	26	regulatTrial	blank	5	neutral	1	957	empty	s																																					0	0	0
302	control	27	regulatTrial	blank	5	neutral	0	1500	empty	s																																					0	0	0
302	control	28	regulatTrial	blank	1	negative	1	634	empty	s																																					0	0	0
302	control	29	regulatTrial	picture	5	negative	1	877	3053	j																																					0	0	0
302	control	30	regulatTrial	blank	1	negative	1	616	empty	s																																					0	0	0
302	control	31	questionTrial	blank	1	negative	0	474	empty	s	1	s	s	810													0	3	4	3393																	4	CR	0
302	control	32	regulatTrial	blank	5	negative	1	708	empty	s																																					0	0	0
302	control	33	regulatTrial	blank	1	negative	1	511	empty	s																																					0	0	0
302	control	34	regulatTrial	picture	1	neutral	1	994	7044	j																																					0	0	0
302	control	35	regulatTrial	blank	1	negative	1	492	empty	s																																					0	0	0
302	control	36	questionTrial	blank	1	negative	1	527	empty	s	1	s	s	510																													0	1	4	2298	4	CR	0
302	control	37	regulatTrial	picture	5	neutral	1	912	7287	j																																					0	0	0
302	control	38	regulatTrial	blank	1	negative	1	467	empty	s																																					0	0	0
302	control	39	regulatTrial	picture	5	negative	1	926	2345	j																																					0	0	0
302	control	40	regulatTrial	picture	1	negative	1	784	9183	j																																					0	0	0
302	control	41	regulatTrial	picture	5	neutral	1	1522	7010	j																																					0	0	0
302	control	42	regulatTrial	picture	1	negative	0	590	3051	j																																					0	0	0
302	control	43	regulatTrial	blank	5	negative	1	864	empty	s																																					0	0	0
302	control	44	regulatTrial	picture	5	neutral	1	1291	7170	j																																					0	0	0
302	control	45	regulatTrial	blank	1	negative	1	566	empty	s																																					0	0	0
302	control	46	questionTrial	picture	5	neutral	1	1272	9070	j	1	j	j	992																									1	1	1	752					1	HIT	1
302	control	47	regulatTrial	picture	5	neutral	0	1500	2200	j																																					0	0	0
302	control	48	regulatTrial	blank	5	negative	1	631	empty	s																																					0	0	0
302	control	49	questionTrial	blank	1	negative	0	570	empty	s	1	s	s	993																					0	4	1	2225									4	CR	0
302	control	50	regulatTrial	picture	1	neutral	1	531	7100	j																																					0	0	0
302	control	51	regulatTrial	blank	5	negative	1	670	empty	s																																					0	0	0
302	control	52	questionTrial	picture	1	negative	1	888	3181	j	1	j	j	512	1	2	2	602																													1	HIT	1
302	control	53	regulatTrial	picture	1	neutral	1	846	7040	j																																					0	0	0
302	control	54	regulatTrial	picture	5	negative	1	1040	3195	j																																					0	0	0
302	control	55	regulatTrial	blank	5	negative	1	1251	empty	s																																					0	0	0
302	control	56	regulatTrial	picture	1	negative	1	758	2981	j																																					0	0	0
302	control	57	regulatTrial	blank	1	negative	1	808	empty	s																																					0	0	0
302	control	58	regulatTrial	picture	5	neutral	1	683	7020	j																																					0	0	0
302	control	59	regulatTrial	blank	5	negative	1	1358	empty	s																																					0	0	0
302	control	60	regulatTrial	picture	5	negative	1	952	2456	j																																					0	0	0
302	control	61	regulatTrial	picture	1	neutral	1	715	7090	j																																					0	0	0
302	control	62	questionTrial	picture	5	negative	1	782	2811	j	1	j	j	1013									1	3	3	1204																					1	HIT	1
302	control	63	regulatTrial	picture	5	negative	1	934	3550	j																																					0	0	0
302	control	64	regulatTrial	blank	1	negative	1	433	empty	s																																					0	0	0
302	control	65	regulatTrial	picture	5	negative	1	1020	9302	j																																					0	0	0
302	control	66	regulatTrial	picture	1	negative	1	638	9043	j																																					0	0	0
302	control	67	regulatTrial	blank	1	negative	1	433	empty	s																																					0	0	0
302	control	68	regulatTrial	picture	1	neutral	1	708	7031	j																																					0	0	0
302	control	69	regulatTrial	picture	1	neutral	1	654	7043	j																																					0	0	0
302	control	70	regulatTrial	picture	1	neutral	1	593	7059	j																																					0	0	0
302	control	71	regulatTrial	picture	5	negative	1	708	2458	j																																					0	0	0
302	control	72	regulatTrial	picture	5	negative	1	902	3059	j																																					0	0	0
302	control	73	regulatTrial	blank	5	negative	1	1105	empty	s																																					0	0	0
302	control	74	questionTrial	picture	1	neutral	1	628	2372	j	1	j	j	923	1	2	2	910																													1	HIT	1
302	control	75	regulatTrial	blank	1	negative	1	1364	empty	s																																					0	0	0
302	control	76	regulatTrial	picture	1	negative	1	1487	3000	j																																					0	0	0
302	control	77	regulatTrial	picture	5	neutral	1	914	7175	j																																					0	0	0
302	control	78	regulatTrial	blank	5	negative	1	1236	empty	s																																					0	0	0
302	control	79	regulatTrial	picture	5	neutral	1	1055	7006	j																																					0	0	0
302	control	80	regulatTrial	picture	5	neutral	1	738	7217	j																																					0	0	0
302	control	81	questionTrial	picture	1	negative	1	916	2800	j	1	j	j	620																	1	4	4	1346													1	HIT	1
302	control	82	regulatTrial	picture	5	negative	1	1176	6022	j																																					0	0	0
302	control	83	regulatTrial	picture	5	negative	0	1500	6550	j																																					0	0	0
302	control	84	regulatTrial	picture	1	neutral	1	605	7021	j																																					0	0	0
302	control	85	regulatTrial	picture	5	negative	1	696	9184	j																																					0	0	0
302	control	86	questionTrial	picture	1	neutral	1	1074	7287	j	1	j	j	634																	1	4	4	1232													1	HIT	1
302	control	87	regulatTrial	picture	5	negative	1	1017	3140	j																																					0	0	0
302	control	88	regulatTrial	blank	1	negative	1	476	empty	s																																					0	0	0
302	control	89	questionTrial	blank	5	negative	1	1198	empty	s	0	s	j	1102					0	2	3	2097																									3	FA	0
302	control	90	regulatTrial	picture	1	negative	1	872	3150	j																																					0	0	0
306	control	1	regulatTrial	picture	5	negative	0	1500	3051	j																																					0	0	0
306	control	2	regulatTrial	blank	5	negative	1	956	empty	s																																					0	0	0
306	control	3	regulatTrial	blank	5	negative	1	1047	empty	s																																					0	0	0
306	control	4	regulatTrial	blank	1	negative	1	681	empty	s																																					0	0	0
306	control	5	regulatTrial	blank	5	negative	1	788	empty	s																																					0	0	0
306	control	6	questionTrial	picture	5	negative	1	999	3053	j	1	j	j	2039									1	3	3	3947																					1	HIT	1
306	control	7	questionTrial	picture	1	negative	1	1153	2981	j	1	j	j	1687																	1	4	4	1754													1	HIT	1
306	control	8	regulatTrial	blank	1	negative	1	1271	empty	s																																					0	0	0
306	control	9	questionTrial	picture	1	neutral	0	1500	7025	j	1	j	j	1353									1	3	3	1817																					1	HIT	1
306	control	10	questionTrial	picture	1	neutral	1	1059	2484	j	1	j	j	931																	1	4	4	1122													1	HIT	1
306	control	11	questionTrial	picture	1	negative	0	1500	3195	j	1	j	j	831	1	2	2	1795																													1	HIT	1
306	control	12	regulatTrial	picture	5	neutral	1	1215	7020	j																																					0	0	0
306	control	13	regulatTrial	blank	1	negative	1	610	empty	s																																					0	0	0
306	control	14	regulatTrial	picture	1	negative	0	972	3185	j																																					0	0	0
306	control	15	regulatTrial	blank	1	negative	1	759	empty	s																																					0	0	0
306	control	16	questionTrial	picture	5	negative	1	1105	6231	j	1	j	j	1009	1	2	2	1223																													1	HIT	1
306	control	17	regulatTrial	blank	1	negative	0	1500	empty	s																																					0	0	0
306	control	18	regulatTrial	picture	1	neutral	1	1084	7055	j																																					0	0	0
306	control	19	regulatTrial	picture	1	neutral	1	759	7080	j																																					0	0	0
306	control	20	regulatTrial	picture	1	neutral	1	801	7059	j																																					0	0	0
306	control	21	regulatTrial	picture	1	neutral	0	629	7160	j																																					0	0	0
306	control	22	regulatTrial	picture	1	negative	1	686	3060	j																																					0	0	0
306	control	23	regulatTrial	picture	5	negative	1	777	6230	j																																					0	0	0
306	control	24	regulatTrial	picture	5	neutral	0	1188	9070	j																																					0	0	0
306	control	25	regulatTrial	picture	1	neutral	1	831	2200	j																																					0	0	0
306	control	26	regulatTrial	picture	1	neutral	1	690	7006	j																																					0	0	0
306	control	27	regulatTrial	picture	5	negative	1	1117	3010	j																																					0	0	0
306	control	28	regulatTrial	blank	1	negative	1	759	empty	s																																					0	0	0
306	control	29	regulatTrial	picture	1	negative	1	802	9560	j																																					0	0	0
306	control	30	regulatTrial	blank	1	negative	1	589	empty	s																																					0	0	0
306	control	31	regulatTrial	picture	5	negative	0	1500	2345	j																																					0	0	0
306	control	32	questionTrial	picture	1	negative	1	599	3181	j	1	j	j	1768																									1	1	1	1232					1	HIT	1
306	control	33	regulatTrial	picture	5	neutral	1	1502	7009	j																																					0	0	0
306	control	34	regulatTrial	blank	5	negative	1	1267	empty	s																																					0	0	0
306	control	35	regulatTrial	picture	1	neutral	1	1022	7352	j																																					0	0	0
306	control	36	regulatTrial	blank	1	negative	1	825	empty	s																																					0	0	0
306	control	37	regulatTrial	picture	1	neutral	1	611	7110	j																																					0	0	0
306	control	38	regulatTrial	picture	5	negative	1	1380	2456	j																																					0	0	0
306	control	39	regulatTrial	picture	5	negative	1	1350	9184	j																																					0	0	0
306	control	40	regulatTrial	picture	1	negative	1	776	3140	j																																					0	0	0
306	control	41	regulatTrial	picture	5	negative	1	1394	2800	j																																					0	0	0
306	control	42	regulatTrial	picture	1	neutral	1	693	7031	j																																					0	0	0
306	control	43	regulatTrial	picture	1	neutral	1	696	7052	j																																					0	0	0
306	control	44	regulatTrial	picture	5	negative	0	1251	6250	j																																					0	0	0
306	control	45	regulatTrial	blank	5	negative	0	1500	empty	s																																					0	0	0
306	control	46	questionTrial	picture	5	neutral	0	1500	7090	j	1	j	j	2071									0	3	4	2936																					1	HIT	0
306	control	47	questionTrial	picture	5	neutral	1	1334	7044	j	1	j	j	1190	1	2	2	923																													1	HIT	1
306	control	48	regulatTrial	picture	1	negative	1	1040	3550	j																																					0	0	0
306	control	49	regulatTrial	blank	1	negative	1	731	empty	s																																					0	0	0
306	control	50	regulatTrial	picture	5	neutral	1	1109	7185	j																																					0	0	0
306	control	51	regulatTrial	picture	1	negative	0	880	2703	j																																					0	0	0
306	control	52	regulatTrial	blank	5	negative	1	1298	empty	s																																					0	0	0
306	control	53	regulatTrial	picture	5	neutral	1	1333	7100	j																																					0	0	0
306	control	54	regulatTrial	picture	5	negative	1	895	9322	j																																					0	0	0
306	control	55	regulatTrial	picture	1	negative	1	729	6312	j																																					0	0	0
306	control	56	regulatTrial	blank	1	negative	1	733	empty	s																																					0	0	0
306	control	57	regulatTrial	blank	5	negative	1	1158	empty	s																																					0	0	0
306	control	58	regulatTrial	picture	1	negative	1	1033	3500	j																																					0	0	0
306	control	59	regulatTrial	picture	5	negative	1	1075	2458	j																																					0	0	0
306	control	60	regulatTrial	picture	5	negative	1	1533	9043	j																																					0	0	0
306	control	61	regulatTrial	picture	5	neutral	1	1615	7043	j																																					0	0	0
306	control	62	regulatTrial	blank	5	negative	1	795	empty	s																																					0	0	0
306	control	63	regulatTrial	picture	5	neutral	1	926	2039	j																																					0	0	0
306	control	64	regulatTrial	picture	5	neutral	1	808	7150	j																																					0	0	0
306	control	65	regulatTrial	blank	5	negative	1	691	empty	s																																					0	0	0
306	control	66	questionTrial	blank	5	negative	0	1302	empty	s	1	s	s	2661													1	3	3	2990																	4	CR	1
306	control	67	questionTrial	blank	5	negative	1	1384	empty	s	1	s	s	2232					0	2	4	2563																									4	CR	0
306	control	68	regulatTrial	picture	5	negative	1	1374	2053	j																																					0	0	0
306	control	69	regulatTrial	picture	1	neutral	1	864	7365	j																																					0	0	0
306	control	70	regulatTrial	blank	1	negative	1	875	empty	s																																					0	0	0
306	control	71	questionTrial	picture	5	neutral	0	1202	7040	j	1	j	j	1538																									1	1	1	1035					1	HIT	1
306	control	72	regulatTrial	blank	1	negative	1	1107	empty	s																																					0	0	0
306	control	73	regulatTrial	picture	5	neutral	1	1349	7010	j																																					0	0	0
306	control	74	questionTrial	picture	1	negative	1	798	9302	j	1	j	j	830	1	2	2	777																													1	HIT	1
306	control	75	regulatTrial	picture	1	neutral	1	1125	7287	j																																					0	0	0
306	control	76	regulatTrial	picture	1	neutral	1	886	7030	j																																					0	0	0
306	control	77	regulatTrial	picture	1	negative	1	895	9831	j																																					0	0	0
306	control	78	regulatTrial	picture	5	negative	0	1202	3000	j																																					0	0	0
306	control	79	questionTrial	picture	1	neutral	1	886	7056	j	1	j	j	868									1	3	3	1537																					1	HIT	1
306	control	80	regulatTrial	picture	5	negative	1	1476	6260	j																																					0	0	0
306	control	81	regulatTrial	picture	5	negative	1	1357	3150	j																																					0	0	0
306	control	82	regulatTrial	blank	5	negative	1	785	empty	s																																					0	0	0
306	control	83	regulatTrial	picture	1	neutral	1	1284	7460	j																																					0	0	0
306	control	84	regulatTrial	picture	5	neutral	1	1270	2372	j																																					0	0	0
306	control	85	regulatTrial	blank	1	negative	1	792	empty	s																																					0	0	0
306	control	86	regulatTrial	blank	5	negative	1	1283	empty	s																																					0	0	0
306	control	87	regulatTrial	picture	5	negative	0	1500	3080	j																																					0	0	0
306	control	88	regulatTrial	picture	1	negative	1	887	3059	j																																					0	0	0
306	control	89	regulatTrial	blank	5	negative	0	1106	empty	s																																					0	0	0
306	control	90	questionTrial	picture	5	negative	1	892	9940	j	1	j	j	813																	1	4	4	1296													1	HIT	1
306	control	1	questionTrial	picture	1	neutral	1	1269	2214	j	1	j	j	1101																									1	1	1	1054					1	HIT	1
306	control	2	regulatTrial	blank	1	negative	1	855	empty	s																																					0	0	0
306	control	3	questionTrial	blank	1	negative	1	1264	empty	s	1	s	s	2736													0	3	1	2088																	4	CR	0
306	control	4	regulatTrial	picture	1	negative	1	814	9413	j																																					0	0	0
306	control	5	regulatTrial	picture	1	neutral	1	697	7590	j																																					0	0	0
306	control	6	regulatTrial	blank	5	negative	1	1171	empty	s																																					0	0	0
306	control	7	regulatTrial	picture	1	negative	1	789	2811	j																																					0	0	0
306	control	8	questionTrial	blank	5	negative	1	904	empty	s	0	s	j	2726																					1	4	4	4153									3	FA	1
306	control	9	questionTrial	picture	5	neutral	1	1055	2493	j	1	j	j	1134																	1	4	4	1454													1	HIT	1
306	control	10	regulatTrial	blank	1	negative	1	880	empty	s																																					0	0	0
306	control	11	questionTrial	blank	1	negative	1	1002	empty	s	1	s	s	1794																					0	4	1	1353									4	CR	0
306	control	12	questionTrial	blank	1	negative	1	1110	empty	s	1	s	s	1717					0	2	1	1592																									4	CR	0
306	control	13	regulatTrial	blank	5	negative	1	1138	empty	s																																					0	0	0
306	control	14	regulatTrial	picture	1	negative	1	1133	6838	j																																					0	0	0
306	control	15	regulatTrial	picture	5	negative	1	1320	9183	j																																					0	0	0
306	control	16	questionTrial	picture	5	neutral	1	1331	7035	j	1	j	j	873																									1	1	1	989					1	HIT	1
306	control	17	regulatTrial	blank	5	negative	1	1048	empty	s																																					0	0	0
306	control	18	regulatTrial	picture	5	neutral	1	1281	7820	j																																					0	0	0
306	control	19	regulatTrial	picture	5	negative	1	916	6550	j																																					0	0	0
306	control	20	questionTrial	blank	1	negative	1	565	empty	s	0	s	j	2868																													0	1	3	2198	3	FA	0
306	control	21	regulatTrial	picture	5	neutral	1	1079	7018	j																																					0	0	0
306	control	22	regulatTrial	picture	1	neutral	1	1152	7217	j																																					0	0	0
306	control	23	regulatTrial	picture	1	neutral	1	994	7021	j																																					0	0	0
306	control	24	questionTrial	blank	5	negative	1	684	empty	s	1	s	s	1637																													1	1	1	535	4	CR	1
306	control	25	regulatTrial	picture	5	negative	0	1500	1303	j																																					0	0	0
306	control	26	questionTrial	picture	5	negative	1	911	6022	j	1	j	j	895	1	2	2	974																													1	HIT	1
306	control	27	regulatTrial	blank	1	negative	1	1195	empty	s																																					0	0	0
306	control	28	regulatTrial	picture	5	neutral	1	1116	7175	j																																					0	0	0
306	control	29	regulatTrial	blank	1	negative	1	671	empty	s																																					0	0	0
306	control	30	regulatTrial	picture	1	neutral	1	898	7170	j																																					0	0	0
306	control	31	regulatTrial	blank	5	neutral	1	1020	empty	s																																					0	0	0
306	control	32	regulatTrial	picture	1	negative	1	1029	3053	j																																					0	0	0
306	control	33	regulatTrial	blank	5	neutral	1	976	empty	s																																					0	0	0
306	control	34	regulatTrial	picture	1	neutral	1	736	7185	j																																					0	0	0
306	control	35	regulatTrial	picture	1	neutral	1	802	2039	j																																					0	0	0
306	control	36	questionTrial	blank	5	neutral	1	693	empty	s	1	s	s	1180																													1	1	1	372	4	CR	1
306	control	37	regulatTrial	picture	5	negative	0	1500	6230	j																																					0	0	0
306	control	38	regulatTrial	picture	1	negative	1	834	2345	j																																					0	0	0
306	control	39	regulatTrial	picture	1	neutral	1	956	2372	j																																					0	0	0
306	control	40	regulatTrial	picture	5	neutral	1	743	7035	j																																					0	0	0
306	control	41	regulatTrial	picture	1	neutral	1	784	7820	j																																					0	0	0
306	control	42	regulatTrial	picture	5	neutral	1	675	7018	j																																					0	0	0
306	control	43	regulatTrial	blank	5	neutral	1	973	empty	s																																					0	0	0
306	control	44	regulatTrial	picture	5	negative	0	1223	6312	j																																					0	0	0
306	control	45	regulatTrial	picture	5	neutral	0	1481	9070	j																																					0	0	0
306	control	46	regulatTrial	picture	1	neutral	1	875	2493	j																																					0	0	0
306	control	47	regulatTrial	picture	1	negative	1	693	3185	j																																					0	0	0
306	control	48	regulatTrial	picture	5	neutral	1	1080	7590	j																																					0	0	0
306	control	49	regulatTrial	picture	5	neutral	1	1337	7110	j																																					0	0	0
306	control	50	regulatTrial	picture	5	neutral	1	1019	7160	j																																					0	0	0
306	control	51	regulatTrial	picture	5	neutral	1	1358	7056	j																																					0	0	0
306	control	52	regulatTrial	blank	5	neutral	1	743	empty	s																																					0	0	0
306	control	53	regulatTrial	picture	5	negative	1	1433	3000	j																																					0	0	0
306	control	54	questionTrial	blank	1	neutral	1	563	empty	s	1	s	s	1498													0	3	2	819																	4	CR	0
306	control	55	regulatTrial	picture	1	negative	1	813	3051	j																																					0	0	0
306	control	56	regulatTrial	picture	5	negative	1	1047	9043	j																																					0	0	0
306	control	57	regulatTrial	picture	1	neutral	1	657	7010	j																																					0	0	0
306	control	58	questionTrial	picture	5	neutral	1	1276	7090	j	1	j	j	1571																	1	4	4	1139													1	HIT	1
306	control	59	regulatTrial	picture	1	neutral	1	719	2214	j																																					0	0	0
306	control	60	regulatTrial	blank	1	neutral	1	867	empty	s																																					0	0	0
306	control	61	regulatTrial	picture	1	neutral	1	909	7055	j																																					0	0	0
306	control	62	questionTrial	picture	1	negative	1	1096	3060	j	1	j	j	1206																	1	4	4	1487													1	HIT	1
306	control	63	regulatTrial	blank	1	neutral	1	765	empty	s																																					0	0	0
306	control	64	regulatTrial	blank	5	neutral	1	951	empty	s																																					0	0	0
306	control	65	questionTrial	blank	1	neutral	1	570	empty	s	1	s	s	1081																													0	1	2	388	4	CR	0
306	control	66	questionTrial	blank	5	neutral	1	1255	empty	s	1	s	s	2439					1	2	2	1515																									4	CR	1
306	control	67	regulatTrial	blank	5	neutral	1	1274	empty	s																																					0	0	0
306	control	68	questionTrial	blank	1	neutral	1	556	empty	s	1	s	s	1283					0	2	1	310																									4	CR	0
306	control	69	regulatTrial	blank	1	neutral	1	966	empty	s																																					0	0	0
306	control	70	regulatTrial	picture	1	negative	1	880	6022	j																																					0	0	0
306	control	71	regulatTrial	blank	1	neutral	1	722	empty	s																																					0	0	0
306	control	72	regulatTrial	picture	5	negative	0	1500	3010	j																																					0	0	0
306	control	73	regulatTrial	blank	5	neutral	1	1166	empty	s																																					0	0	0
306	control	74	regulatTrial	blank	5	neutral	1	632	empty	s																																					0	0	0
306	control	75	regulatTrial	picture	5	negative	1	1260	6838	j																																					0	0	0
306	control	76	regulatTrial	blank	5	neutral	1	726	empty	s																																					0	0	0
306	control	77	questionTrial	picture	5	negative	1	1496	6550	j	1	j	j	1503									1	3	3	1266																					1	HIT	1
306	control	78	regulatTrial	blank	1	neutral	1	890	empty	s																																					0	0	0
306	control	79	regulatTrial	picture	1	neutral	1	589	7031	j																																					0	0	0
306	control	80	regulatTrial	picture	5	negative	1	944	6250	j																																					0	0	0
306	control	81	questionTrial	picture	5	neutral	1	1235	7100	j	1	j	j	962	1	2	2	905																													1	HIT	1
306	control	82	regulatTrial	blank	1	neutral	0	737	empty	s																																					0	0	0
306	control	83	questionTrial	picture	5	negative	0	1500	3181	j	1	j	j	882																									1	1	1	1916					1	HIT	1
306	control	84	regulatTrial	picture	5	neutral	1	1082	7217	j																																					0	0	0
306	control	85	regulatTrial	picture	1	neutral	1	701	7030	j																																					0	0	0
306	control	86	regulatTrial	picture	5	neutral	1	1303	7009	j																																					0	0	0
306	control	87	questionTrial	blank	1	neutral	1	513	empty	s	1	s	s	1281																					0	4	1	285									4	CR	0
306	control	88	questionTrial	picture	1	neutral	1	852	2200	j	1	j	j	787	1	2	2	844																													1	HIT	1
306	control	89	regulatTrial	blank	1	neutral	1	900	empty	s																																					0	0	0
306	control	90	regulatTrial	picture	1	negative	1	575	9560	j																																					0	0	0
306	control	1	regulatTrial	picture	1	neutral	1	881	7043	j																																					0	0	0
306	control	2	questionTrial	blank	5	neutral	1	1419	empty	s	1	s	s	1082													0	3	1	309																	4	CR	0
306	control	3	regulatTrial	picture	1	neutral	1	1402	7059	j																																					0	0	0
306	control	4	regulatTrial	picture	1	negative	1	565	3059	j																																					0	0	0
306	control	5	regulatTrial	picture	5	negative	1	1271	2811	j																																					0	0	0
306	control	6	regulatTrial	picture	5	neutral	1	1033	7365	j																																					0	0	0
306	control	7	questionTrial	picture	1	negative	1	660	1303	j	1	j	j	1203									1	3	3	1466																					1	HIT	1
306	control	8	regulatTrial	blank	5	neutral	0	1483	empty	s																																					0	0	0
306	control	9	regulatTrial	picture	1	neutral	1	1053	7352	j																																					0	0	0
306	control	10	regulatTrial	picture	5	neutral	0	1368	7025	j																																					0	0	0
306	control	11	regulatTrial	picture	1	negative	1	905	2053	j																																					0	0	0
306	control	12	regulatTrial	picture	1	negative	1	1011	2800	j																																					0	0	0
306	control	13	regulatTrial	picture	1	neutral	1	780	7150	j																																					0	0	0
306	control	14	regulatTrial	picture	1	negative	1	812	2458	j																																					0	0	0
306	control	15	regulatTrial	blank	1	neutral	1	608	empty	s																																					0	0	0
306	control	16	regulatTrial	picture	5	neutral	1	1427	7021	j																																					0	0	0
306	control	17	regulatTrial	blank	5	neutral	1	1140	empty	s																																					0	0	0
306	control	18	regulatTrial	blank	1	neutral	1	584	empty	s																																					0	0	0
306	control	19	questionTrial	picture	5	negative	0	1329	9302	j	1	j	j	1264																									1	1	1	893					1	HIT	1
306	control	20	regulatTrial	picture	5	negative	1	1261	9413	j																																					0	0	0
306	control	21	regulatTrial	picture	5	negative	1	1215	2981	j																																					0	0	0
306	control	22	regulatTrial	picture	5	neutral	1	793	7006	j																																					0	0	0
306	control	23	regulatTrial	blank	5	neutral	1	868	empty	s																																					0	0	0
306	control	24	regulatTrial	picture	1	negative	1	821	6231	j																																					0	0	0
306	control	25	regulatTrial	picture	5	negative	1	958	9831	j																																					0	0	0
306	control	26	questionTrial	picture	1	negative	1	554	2703	j	1	j	j	1121	1	2	2	858																													1	HIT	1
306	control	27	questionTrial	picture	5	neutral	1	995	7020	j	1	j	j	748																	1	4	4	1188													1	HIT	1
306	control	28	questionTrial	picture	1	neutral	1	1031	7052	j	1	j	j	887									1	3	3	866																					1	HIT	1
306	control	29	questionTrial	picture	1	neutral	1	770	7080	j	1	j	j	737																									1	1	1	994					1	HIT	1
306	control	30	regulatTrial	picture	5	neutral	1	1141	7170	j																																					0	0	0
306	control	31	regulatTrial	blank	1	neutral	0	1039	empty	s																																					0	0	0
306	control	32	regulatTrial	blank	5	neutral	1	1122	empty	s																																					0	0	0
306	control	33	regulatTrial	blank	5	neutral	0	1500	empty	s																																					0	0	0
306	control	34	regulatTrial	picture	1	neutral	1	982	7040	j																																					0	0	0
306	control	35	regulatTrial	blank	1	neutral	1	721	empty	s																																					0	0	0
306	control	36	regulatTrial	picture	5	negative	1	978	6260	j																																					0	0	0
306	control	37	questionTrial	blank	5	neutral	1	654	empty	s	1	s	s	1725																					0	4	3	1070									4	CR	0
306	control	38	regulatTrial	blank	5	neutral	1	1078	empty	s																																					0	0	0
306	control	39	regulatTrial	blank	1	neutral	1	841	empty	s																																					0	0	0
306	control	40	questionTrial	picture	1	negative	1	795	9184	j	1	j	j	922																	1	4	4	1579													1	HIT	1
306	control	41	questionTrial	picture	1	negative	1	1301	3140	j	1	j	j	476																									1	1	1	1353					1	HIT	1
306	control	42	questionTrial	picture	5	negative	1	1460	3150	j	1	j	j	755									1	3	3	1247																					1	HIT	1
306	control	43	regulatTrial	picture	5	negative	1	1484	9322	j																																					0	0	0
306	control	44	regulatTrial	picture	5	neutral	1	1200	7044	j																																					0	0	0
306	control	45	regulatTrial	blank	1	neutral	1	659	empty	s																																					0	0	0
306	control	46	regulatTrial	picture	1	negative	1	1068	3195	j																																					0	0	0
306	control	47	regulatTrial	picture	1	negative	1	869	3500	j																																					0	0	0
306	control	48	regulatTrial	picture	1	negative	1	1102	3080	j																																					0	0	0
306	control	49	regulatTrial	blank	1	neutral	1	737	empty	s																																					0	0	0
306	control	50	questionTrial	picture	5	neutral	1	1099	2484	j	1	j	j	442									1	3	3	1629																					1	HIT	1
306	control	51	regulatTrial	picture	5	neutral	0	1500	7287	j																																					0	0	0
306	control	52	regulatTrial	blank	1	neutral	1	792	empty	s																																					0	0	0
306	control	53	regulatTrial	blank	1	neutral	1	771	empty	s																																					0	0	0
306	control	54	questionTrial	picture	1	negative	1	1018	2456	j	1	j	j	393																									1	1	1	1021					1	HIT	1
306	control	55	regulatTrial	blank	1	neutral	1	1591	empty	s																																					0	0	0
306	control	56	regulatTrial	picture	5	negative	1	824	9183	j																																					0	0	0
306	control	57	regulatTrial	picture	5	negative	1	913	3550	j																																					0	0	0
306	control	58	regulatTrial	picture	5	negative	1	1067	9940	j																																					0	0	0
306	control	59	regulatTrial	blank	5	negative	1	1190	empty	s																																					0	0	0
306	control	60	regulatTrial	picture	1	neutral	1	687	7175	j																																					0	0	0
306	control	61	regulatTrial	blank	5	negative	1	1274	empty	s																																					0	0	0
306	control	62	regulatTrial	picture	1	neutral	1	755	7460	j																																					0	0	0
306	control	63	regulatTrial	picture	5	negative	1	510	2800	j																																					0	0	0
306	control	64	regulatTrial	picture	1	neutral	1	929	7170	j																																					0	0	0
306	control	65	questionTrial	blank	5	negative	1	1411	empty	s	1	s	s	995																													1	1	1	370	4	CR	1
306	control	66	regulatTrial	picture	1	neutral	1	1063	7175	j																																					0	0	0
306	control	67	regulatTrial	picture	1	neutral	1	689	7044	j																																					0	0	0
306	control	68	regulatTrial	blank	5	negative	1	1172	empty	s																																					0	0	0
306	control	69	regulatTrial	picture	5	neutral	1	1471	7010	j																																					0	0	0
306	control	70	regulatTrial	picture	1	neutral	1	808	7217	j																																					0	0	0
306	control	71	regulatTrial	blank	1	negative	1	451	empty	s																																					0	0	0
306	control	72	questionTrial	picture	5	neutral	1	989	7052	j	1	j	j	693																									1	1	1	916					1	HIT	1
306	control	73	regulatTrial	picture	1	negative	1	1017	6312	j																																					0	0	0
306	control	74	regulatTrial	picture	5	neutral	1	1003	7460	j																																					0	0	0
306	control	75	questionTrial	picture	5	negative	1	909	3060	j	1	j	j	500																	1	4	4	1583													1	HIT	1
306	control	76	regulatTrial	blank	5	negative	1	819	empty	s																																					0	0	0
306	control	77	regulatTrial	blank	1	negative	1	581	empty	s																																					0	0	0
306	control	78	questionTrial	blank	1	negative	1	608	empty	s	1	s	s	1191					1	2	2	591																									4	CR	1
306	control	79	regulatTrial	picture	1	neutral	1	1217	7352	j																																					0	0	0
306	control	80	regulatTrial	picture	5	negative	1	1100	6260	j																																					0	0	0
306	control	81	regulatTrial	picture	1	neutral	1	870	7059	j																																					0	0	0
306	control	82	questionTrial	picture	5	neutral	0	1500	7031	j	1	j	j	1327																	1	4	4	1191													1	HIT	1
306	control	83	regulatTrial	picture	5	neutral	1	1427	7020	j																																					0	0	0
306	control	84	regulatTrial	picture	5	negative	1	1101	3053	j																																					0	0	0
306	control	85	regulatTrial	blank	1	negative	1	663	empty	s																																					0	0	0
306	control	86	regulatTrial	picture	5	negative	1	1153	3051	j																																					0	0	0
306	control	87	regulatTrial	blank	5	negative	1	1307	empty	s																																					0	0	0
306	control	88	regulatTrial	picture	5	neutral	1	646	7365	j																																					0	0	0
306	control	89	regulatTrial	blank	5	negative	1	873	empty	s																																					0	0	0
306	control	90	regulatTrial	picture	1	negative	1	835	3140	j																																					0	0	0
306	control	1	regulatTrial	blank	1	negative	1	1037	empty	s																																					0	0	0
306	control	2	regulatTrial	picture	1	negative	1	887	2345	j																																					0	0	0
306	control	3	questionTrial	blank	1	negative	1	625	empty	s	1	s	s	1025													0	3	2	351																	4	CR	0
306	control	4	regulatTrial	picture	1	neutral	1	1100	7040	j																																					0	0	0
306	control	5	regulatTrial	blank	5	negative	1	927	empty	s																																					0	0	0
306	control	6	regulatTrial	picture	1	neutral	1	809	7055	j																																					0	0	0
306	control	7	regulatTrial	picture	5	neutral	1	1044	7056	j																																					0	0	0
306	control	8	questionTrial	blank	1	negative	1	527	empty	s	1	s	s	1190																					0	4	2	1234									4	CR	0
306	control	9	regulatTrial	picture	5	neutral	1	1155	7160	j																																					0	0	0
306	control	10	questionTrial	blank	1	negative	1	605	empty	s	1	s	s	1573																													0	1	3	562	4	CR	0
306	control	11	regulatTrial	picture	5	negative	0	1500	2456	j																																					0	0	0
306	control	12	regulatTrial	picture	1	negative	1	823	3010	j																																					0	0	0
306	control	13	regulatTrial	blank	1	negative	1	531	empty	s																																					0	0	0
306	control	14	questionTrial	picture	1	negative	1	740	6022	j	1	j	j	643																	1	4	4	1113													1	HIT	1
306	control	15	regulatTrial	picture	1	neutral	1	807	7035	j																																					0	0	0
306	control	16	regulatTrial	picture	5	negative	1	1282	3059	j																																					0	0	0
306	control	17	regulatTrial	blank	1	negative	1	533	empty	s																																					0	0	0
306	control	18	regulatTrial	picture	1	neutral	1	631	7021	j																																					0	0	0
306	control	19	regulatTrial	picture	5	negative	1	1177	2053	j																																					0	0	0
306	control	20	regulatTrial	blank	5	negative	1	1060	empty	s																																					0	0	0
306	control	21	questionTrial	picture	1	negative	1	670	3080	j	1	j	j	726																									1	1	1	1454					1	HIT	1
306	control	22	regulatTrial	picture	5	negative	0	1334	9183	j																																					0	0	0
306	control	23	regulatTrial	picture	5	negative	1	1648	2811	j																																					0	0	0
306	control	24	regulatTrial	picture	1	neutral	1	595	7080	j																																					0	0	0
306	control	25	questionTrial	picture	1	neutral	1	869	2484	j	1	j	j	668									1	3	3	879																					1	HIT	1
306	control	26	regulatTrial	blank	5	negative	1	1383	empty	s																																					0	0	0
306	control	27	regulatTrial	picture	1	negative	1	529	9940	j																																					0	0	0
306	control	28	questionTrial	blank	5	negative	1	1067	empty	s	1	s	s	1515													0	3	2	1101																	4	CR	0
306	control	29	regulatTrial	picture	5	neutral	0	1500	7185	j																																					0	0	0
306	control	30	regulatTrial	picture	1	negative	0	741	3195	j																																					0	0	0
306	control	31	regulatTrial	blank	5	negative	1	608	empty	s																																					0	0	0
306	control	32	regulatTrial	picture	5	neutral	0	1377	7820	j																																					0	0	0
306	control	33	regulatTrial	picture	5	negative	1	1083	3000	j																																					0	0	0
306	control	34	regulatTrial	blank	5	negative	1	1237	empty	s																																					0	0	0
306	control	35	regulatTrial	picture	1	neutral	1	799	2039	j																																					0	0	0
306	control	36	regulatTrial	picture	1	negative	1	753	2703	j																																					0	0	0
306	control	37	regulatTrial	blank	1	negative	1	771	empty	s																																					0	0	0
306	control	38	questionTrial	picture	5	negative	0	1277	6250	j	1	j	j	708									1	3	3	1007																					1	HIT	1
306	control	39	questionTrial	picture	5	negative	1	1298	9322	j	1	j	j	913	1	2	2	1498																													1	HIT	1
306	control	40	regulatTrial	blank	5	negative	1	1393	empty	s																																					0	0	0
306	control	41	regulatTrial	picture	5	negative	0	1338	3550	j																																					0	0	0
306	control	42	regulatTrial	picture	1	neutral	1	1109	7018	j																																					0	0	0
306	control	43	regulatTrial	blank	1	negative	1	631	empty	s																																					0	0	0
306	control	44	regulatTrial	picture	5	neutral	1	1081	7030	j																																					0	0	0
306	control	45	regulatTrial	picture	1	neutral	1	716	2493	j																																					0	0	0
306	control	46	regulatTrial	picture	5	negative	1	1189	3181	j																																					0	0	0
306	control	47	regulatTrial	picture	5	neutral	1	944	7090	j																																					0	0	0
306	control	48	questionTrial	blank	5	negative	0	1387	empty	s	1	s	s	1418																					0	4	1	894									4	CR	0
306	control	49	questionTrial	blank	5	negative	1	1253	empty	s	1	s	s	1069					1	2	2	268																									4	CR	1
306	control	50	regulatTrial	blank	1	negative	0	1500	empty	s																																					0	0	0
306	control	51	regulatTrial	picture	1	negative	1	511	9184	j																																					0	0	0
306	control	52	regulatTrial	blank	5	negative	1	1561	empty	s																																					0	0	0
306	control	53	regulatTrial	blank	5	negative	1	877	empty	s																																					0	0	0
306	control	54	questionTrial	picture	1	neutral	1	687	7009	j	1	j	j	2774																	1	4	4	1123													1	HIT	1
306	control	55	questionTrial	picture	5	negative	1	1209	9302	j	1	j	j	744	1	2	2	1103																													1	HIT	1
306	control	56	questionTrial	picture	1	neutral	1	893	7043	j	1	j	j	765	1	2	2	995																													1	HIT	1
306	control	57	regulatTrial	picture	1	neutral	1	1158	7006	j																																					0	0	0
306	control	58	regulatTrial	picture	1	neutral	1	1128	7110	j																																					0	0	0
306	control	59	regulatTrial	picture	5	neutral	1	938	7150	j																																					0	0	0
306	control	60	regulatTrial	picture	5	negative	1	1091	9413	j																																					0	0	0
306	control	61	regulatTrial	blank	1	negative	1	575	empty	s																																					0	0	0
306	control	62	regulatTrial	picture	1	negative	1	623	3500	j																																					0	0	0
306	control	63	questionTrial	picture	1	negative	1	618	6231	j	1	j	j	953	1	2	2	959																													1	HIT	1
306	control	64	questionTrial	picture	1	negative	1	923	9560	j	1	j	j	946									1	3	3	939																					1	HIT	1
306	control	65	questionTrial	picture	5	neutral	1	983	2200	j	1	j	j	502																									1	1	1	983					1	HIT	1
306	control	66	regulatTrial	picture	1	neutral	0	1500	7590	j																																					0	0	0
306	control	67	regulatTrial	picture	5	negative	1	907	6838	j																																					0	0	0
306	control	68	regulatTrial	picture	5	negative	1	757	3185	j																																					0	0	0
306	control	69	regulatTrial	blank	5	negative	1	631	empty	s																																					0	0	0
306	control	70	regulatTrial	blank	1	negative	1	642	empty	s																																					0	0	0
306	control	71	regulatTrial	picture	1	neutral	1	757	7025	j																																					0	0	0
306	control	72	regulatTrial	picture	1	negative	1	615	2458	j																																					0	0	0
306	control	73	regulatTrial	blank	1	negative	1	521	empty	s																																					0	0	0
306	control	74	regulatTrial	picture	5	neutral	1	955	2214	j																																					0	0	0
306	control	75	regulatTrial	picture	5	neutral	1	998	2372	j																																					0	0	0
306	control	76	regulatTrial	picture	1	negative	1	961	3150	j																																					0	0	0
306	control	77	regulatTrial	picture	1	negative	1	811	6550	j																																					0	0	0
306	control	78	regulatTrial	blank	5	negative	1	957	empty	s																																					0	0	0
306	control	79	regulatTrial	blank	1	negative	1	496	empty	s																																					0	0	0
306	control	80	regulatTrial	picture	5	neutral	1	1211	9070	j																																					0	0	0
306	control	81	regulatTrial	picture	1	negative	1	837	9831	j																																					0	0	0
306	control	82	questionTrial	picture	1	negative	1	648	1303	j	1	j	j	1063									1	3	3	2340																					1	HIT	1
306	control	83	regulatTrial	picture	1	neutral	1	1193	7287	j																																					0	0	0
306	control	84	regulatTrial	picture	5	negative	1	708	2981	j																																					0	0	0
306	control	85	regulatTrial	picture	1	negative	1	727	6230	j																																					0	0	0
306	control	86	regulatTrial	picture	5	negative	1	873	9043	j																																					0	0	0
306	control	87	regulatTrial	picture	1	neutral	1	891	7100	j																																					0	0	0
306	control	88	questionTrial	picture	1	negative	1	1229	2345	j	1	j	j	1132																	1	4	4	1174													1	HIT	1
306	control	89	regulatTrial	picture	5	negative	0	1500	6230	j																																					0	0	0
306	control	90	regulatTrial	picture	5	negative	1	1261	1303	j																																					0	0	0
306	control	1	regulatTrial	picture	1	neutral	1	695	7021	j																																					0	0	0
306	control	2	questionTrial	picture	5	negative	1	769	3550	j	1	j	j	921	1	2	2	1103																													1	HIT	1
306	control	3	regulatTrial	blank	5	negative	1	949	empty	s																																					0	0	0
306	control	4	regulatTrial	picture	5	neutral	0	1202	7820	j																																					0	0	0
306	control	5	regulatTrial	blank	5	negative	1	1395	empty	s																																					0	0	0
306	control	6	questionTrial	picture	5	neutral	1	1021	9070	j	1	j	j	1141																	1	4	4	1182													1	HIT	1
306	control	7	questionTrial	picture	5	neutral	0	1500	7100	j	1	j	j	785									1	3	3	872																					1	HIT	1
306	control	8	regulatTrial	picture	5	negative	1	1175	3140	j																																					0	0	0
306	control	9	regulatTrial	blank	1	negative	1	730	empty	s																																					0	0	0
306	control	10	questionTrial	picture	5	neutral	1	701	2039	j	1	j	j	796	1	2	2	1019																													1	HIT	1
306	control	11	questionTrial	picture	1	neutral	1	780	7365	j	1	j	j	1020																	1	4	4	920													1	HIT	1
306	control	12	regulatTrial	blank	1	neutral	1	1270	empty	s																																					0	0	0
306	control	13	regulatTrial	blank	5	neutral	1	857	empty	s																																					0	0	0
306	control	14	regulatTrial	picture	5	negative	1	979	3195	j																																					0	0	0
306	control	15	regulatTrial	blank	1	neutral	1	918	empty	s																																					0	0	0
306	control	16	regulatTrial	picture	1	negative	1	697	3000	j																																					0	0	0
306	control	17	regulatTrial	picture	1	negative	1	803	9322	j																																					0	0	0
306	control	18	regulatTrial	blank	5	neutral	1	1102	empty	s																																					0	0	0
306	control	19	regulatTrial	picture	5	negative	1	1135	2811	j																																					0	0	0
306	control	20	questionTrial	blank	5	neutral	1	714	empty	s	1	s	s	961																					0	4	2	401									4	CR	0
306	control	21	regulatTrial	blank	5	neutral	1	1268	empty	s																																					0	0	0
306	control	22	questionTrial	blank	1	neutral	1	543	empty	s	1	s	s	910													1	3	3	647																	4	CR	1
306	control	23	questionTrial	blank	1	neutral	1	800	empty	s	1	s	s	1079																													1	1	1	555	4	CR	1
306	control	24	questionTrial	picture	1	neutral	1	936	7150	j	1	j	j	887	1	2	2	808																													1	HIT	1
306	control	25	regulatTrial	picture	1	neutral	1	1035	7590	j																																					0	0	0
306	control	26	regulatTrial	picture	1	negative	1	701	2458	j																																					0	0	0
306	control	27	regulatTrial	picture	5	negative	1	1488	2981	j																																					0	0	0
306	control	28	regulatTrial	blank	5	neutral	1	1035	empty	s																																					0	0	0
306	control	29	questionTrial	blank	1	neutral	1	469	empty	s	1	s	s	1165					0	2	3	643																									4	CR	0
306	control	30	questionTrial	picture	1	neutral	1	820	2372	j	1	j	j	939																									1	1	1	877					1	HIT	1
306	control	31	regulatTrial	picture	5	negative	1	1157	3080	j																																					0	0	0
306	control	32	regulatTrial	picture	5	neutral	1	1255	7080	j																																					0	0	0
306	control	33	regulatTrial	picture	5	negative	1	1314	6231	j																																					0	0	0
306	control	34	regulatTrial	picture	1	negative	1	789	6022	j																																					0	0	0
306	control	35	regulatTrial	picture	5	neutral	0	1500	7052	j																																					0	0	0
306	control	36	questionTrial	blank	1	neutral	1	866	empty	s	1	s	s	1257																					0	4	2	558									4	CR	0
306	control	37	regulatTrial	picture	1	neutral	1	1027	7287	j																																					0	0	0
306	control	38	regulatTrial	picture	1	negative	1	1221	9831	j																																					0	0	0
306	control	39	questionTrial	picture	5	neutral	1	1456	7055	j	1	j	j	1175																	1	4	4	1032													1	HIT	1
306	control	40	regulatTrial	blank	5	neutral	1	1281	empty	s																																					0	0	0
306	control	41	regulatTrial	picture	5	negative	1	1163	2456	j																																					0	0	0
306	control	42	regulatTrial	picture	1	negative	1	1004	3059	j																																					0	0	0
306	control	43	regulatTrial	picture	5	neutral	1	951	7018	j																																					0	0	0
306	control	44	regulatTrial	picture	5	neutral	1	921	7025	j																																					0	0	0
306	control	45	regulatTrial	picture	1	neutral	1	924	7185	j																																					0	0	0
306	control	46	regulatTrial	blank	1	neutral	1	663	empty	s																																					0	0	0
306	control	47	regulatTrial	blank	1	neutral	1	649	empty	s																																					0	0	0
306	control	48	regulatTrial	blank	5	neutral	1	1404	empty	s																																					0	0	0
306	control	49	questionTrial	blank	5	neutral	1	1127	empty	s	1	s	s	1078					0	2	1	273																									4	CR	0
306	control	50	regulatTrial	picture	1	negative	1	800	2800	j																																					0	0	0
306	control	51	regulatTrial	picture	5	neutral	1	1322	7040	j																																					0	0	0
306	control	52	regulatTrial	blank	5	neutral	1	965	empty	s																																					0	0	0
306	control	53	questionTrial	picture	5	negative	1	1247	3185	j	1	j	j	1151																									1	1	1	1008					1	HIT	1
306	control	54	regulatTrial	blank	1	neutral	1	979	empty	s																																					0	0	0
306	control	55	regulatTrial	picture	1	negative	1	829	3500	j																																					0	0	0
306	control	56	regulatTrial	blank	5	neutral	1	848	empty	s																																					0	0	0
306	control	57	regulatTrial	picture	1	neutral	1	731	7031	j																																					0	0	0
306	control	58	regulatTrial	blank	1	neutral	1	925	empty	s																																					0	0	0
306	control	59	regulatTrial	blank	5	neutral	1	1456	empty	s																																					0	0	0
306	control	60	regulatTrial	picture	1	neutral	1	771	2493	j																																					0	0	0
306	control	61	questionTrial	picture	1	neutral	1	883	7059	j	1	j	j	1107									1	3	3	1124																					1	HIT	1
306	control	62	regulatTrial	picture	5	negative	1	1209	6260	j																																					0	0	0
306	control	63	regulatTrial	picture	5	neutral	1	1420	7043	j																																					0	0	0
306	control	64	regulatTrial	blank	1	neutral	1	591	empty	s																																					0	0	0
306	control	65	regulatTrial	blank	1	neutral	1	737	empty	s																																					0	0	0
306	control	66	regulatTrial	blank	1	neutral	1	1084	empty	s																																					0	0	0
306	control	67	regulatTrial	picture	1	negative	1	718	3053	j																																					0	0	0
306	control	68	regulatTrial	picture	1	neutral	1	609	2214	j																																					0	0	0
306	control	69	regulatTrial	picture	5	neutral	1	666	2200	j																																					0	0	0
306	control	70	regulatTrial	blank	1	neutral	1	549	empty	s																																					0	0	0
306	control	71	questionTrial	picture	5	neutral	1	1487	7352	j	1	j	j	1567																									1	1	1	1543					1	HIT	1
306	control	72	regulatTrial	picture	5	neutral	1	1171	7175	j																																					0	0	0
306	control	73	regulatTrial	blank	5	neutral	1	662	empty	s																																					0	0	0
306	control	74	questionTrial	picture	1	negative	1	935	6838	j	1	j	j	943																									1	1	1	1159					1	HIT	1
306	control	75	regulatTrial	picture	5	negative	0	1500	6550	j																																					0	0	0
306	control	76	regulatTrial	picture	1	negative	1	765	3060	j																																					0	0	0
306	control	77	regulatTrial	blank	5	neutral	1	1431	empty	s																																					0	0	0
306	control	78	regulatTrial	picture	5	neutral	1	578	7090	j																																					0	0	0
306	control	79	regulatTrial	picture	1	negative	1	675	9302	j																																					0	0	0
306	control	80	regulatTrial	picture	5	neutral	1	1222	7035	j																																					0	0	0
306	control	81	regulatTrial	picture	1	negative	1	1049	9184	j																																					0	0	0
306	control	82	questionTrial	blank	5	neutral	1	1227	empty	s	1	s	s	1307																													1	1	1	1260	4	CR	1
306	control	83	regulatTrial	picture	5	neutral	1	844	7009	j																																					0	0	0
306	control	84	regulatTrial	picture	5	negative	1	655	2703	j																																					0	0	0
306	control	85	questionTrial	picture	5	negative	1	1033	9560	j	1	j	j	993									1	3	3	1168																					1	HIT	1
306	control	86	regulatTrial	picture	1	negative	1	963	9413	j																																					0	0	0
306	control	87	questionTrial	picture	1	neutral	1	1045	7044	j	1	j	j	885	1	2	2	913																													1	HIT	1
306	control	88	regulatTrial	picture	1	negative	1	824	6312	j																																					0	0	0
306	control	89	regulatTrial	picture	1	neutral	1	881	7217	j																																					0	0	0
306	control	90	questionTrial	blank	5	neutral	1	1044	empty	s	1	s	s	1723													0	3	1	1462																	4	CR	0
306	control	1	regulatTrial	picture	1	negative	1	1318	3010	j																																					0	0	0
306	control	2	regulatTrial	blank	1	neutral	1	633	empty	s																																					0	0	0
306	control	3	regulatTrial	picture	5	neutral	0	1500	7030	j																																					0	0	0
306	control	4	regulatTrial	blank	1	neutral	1	502	empty	s																																					0	0	0
306	control	5	regulatTrial	picture	1	negative	1	721	3181	j																																					0	0	0
306	control	6	regulatTrial	blank	5	neutral	1	931	empty	s																																					0	0	0
306	control	7	regulatTrial	blank	1	neutral	1	702	empty	s																																					0	0	0
306	control	8	regulatTrial	picture	1	neutral	1	687	7170	j																																					0	0	0
306	control	9	regulatTrial	blank	1	neutral	1	730	empty	s																																					0	0	0
306	control	10	regulatTrial	picture	1	negative	1	1011	9940	j																																					0	0	0
306	control	11	questionTrial	picture	1	neutral	1	845	7110	j	1	j	j	1077																	1	4	4	1128													1	HIT	1
306	control	12	questionTrial	blank	5	neutral	1	1070	empty	s	1	s	s	997					0	2	1	417																									4	CR	0
306	control	13	questionTrial	blank	1	neutral	1	1323	empty	s	1	s	s	1130																					0	4	2	335									4	CR	0
306	control	14	regulatTrial	picture	1	neutral	1	844	7056	j																																					0	0	0
306	control	15	regulatTrial	blank	1	neutral	1	719	empty	s																																					0	0	0
306	control	16	regulatTrial	picture	1	negative	1	985	2053	j																																					0	0	0
306	control	17	questionTrial	blank	5	neutral	1	819	empty	s	1	s	s	2435																													1	1	1	1928	4	CR	1
306	control	18	questionTrial	picture	1	neutral	1	877	2484	j	1	j	j	781	1	2	2	1087																													1	HIT	1
306	control	19	regulatTrial	blank	5	neutral	0	1500	empty	s																																					0	0	0
306	control	20	regulatTrial	picture	5	negative	1	1295	6250	j																																					0	0	0
306	control	21	regulatTrial	blank	1	neutral	1	593	empty	s																																					0	0	0
306	control	22	regulatTrial	blank	1	negative	1	588	empty	s																																					0	0	0
306	control	23	questionTrial	picture	1	negative	1	685	9183	j	1	j	j	757									1	3	3	2030																					1	HIT	1
306	control	24	regulatTrial	picture	5	negative	1	1055	9043	j																																					0	0	0
306	control	25	regulatTrial	blank	5	negative	1	642	empty	s																																					0	0	0
306	control	26	regulatTrial	picture	1	negative	1	900	3150	j																																					0	0	0
306	control	27	questionTrial	picture	5	neutral	1	813	7010	j	1	j	j	741	1	2	2	1071																													1	HIT	1
306	control	28	questionTrial	picture	1	neutral	1	1117	7160	j	1	j	j	700									1	3	3	983																					1	HIT	1
306	control	29	regulatTrial	picture	5	neutral	1	827	7460	j																																					0	0	0
306	control	30	regulatTrial	picture	5	negative	1	1020	3051	j																																					0	0	0
306	control	31	regulatTrial	picture	5	neutral	1	1439	7020	j																																					0	0	0
306	control	32	regulatTrial	picture	5	neutral	1	1105	7006	j																																					0	0	0
306	control	33	regulatTrial	blank	5	negative	1	707	empty	s																																					0	0	0
306	control	34	regulatTrial	blank	1	negative	1	782	empty	s																																					0	0	0
306	control	35	regulatTrial	blank	1	negative	1	593	empty	s																																					0	0	0
306	control	36	regulatTrial	picture	5	negative	0	1500	9560	j																																					0	0	0
306	control	37	questionTrial	picture	5	neutral	1	781	7175	j	1	j	j	757																									1	1	1	1181					1	HIT	1
306	control	38	regulatTrial	picture	1	neutral	1	873	2200	j																																					0	0	0
306	control	39	regulatTrial	blank	5	negative	0	1331	empty	s																																					0	0	0
306	control	40	regulatTrial	blank	1	negative	1	614	empty	s																																					0	0	0
306	control	41	regulatTrial	picture	5	neutral	1	841	7080	j																																					0	0	0
306	control	42	regulatTrial	picture	1	negative	1	923	3185	j																																					0	0	0
306	control	43	regulatTrial	picture	5	negative	1	1054	6022	j																																					0	0	0
306	control	44	regulatTrial	picture	5	negative	1	1264	3059	j																																					0	0	0
306	control	45	regulatTrial	picture	1	negative	1	859	9184	j																																					0	0	0
306	control	46	regulatTrial	picture	5	neutral	1	1149	7287	j																																					0	0	0
306	control	47	regulatTrial	picture	5	negative	1	1336	3053	j																																					0	0	0
306	control	48	regulatTrial	picture	1	negative	1	738	6550	j																																					0	0	0
306	control	49	regulatTrial	blank	1	negative	1	573	empty	s																																					0	0	0
306	control	50	regulatTrial	blank	1	negative	1	583	empty	s																																					0	0	0
306	control	51	regulatTrial	blank	1	negative	1	930	empty	s																																					0	0	0
306	control	52	regulatTrial	blank	5	negative	1	1421	empty	s																																					0	0	0
306	control	53	regulatTrial	picture	5	negative	1	1215	6260	j																																					0	0	0
306	control	54	regulatTrial	blank	5	negative	1	1162	empty	s																																					0	0	0
306	control	55	questionTrial	picture	1	negative	1	685	3060	j	1	j	j	708																									1	1	1	1550					1	HIT	1
306	control	56	regulatTrial	picture	5	neutral	0	1500	2039	j																																					0	0	0
306	control	57	questionTrial	picture	5	negative	1	1461	2981	j	1	j	j	789																	1	4	4	3752													1	HIT	1
306	control	58	regulatTrial	picture	1	neutral	1	829	7185	j																																					0	0	0
306	control	59	regulatTrial	blank	5	negative	1	1063	empty	s																																					0	0	0
306	control	60	regulatTrial	picture	1	neutral	1	618	7460	j																																					0	0	0
306	control	61	regulatTrial	picture	5	neutral	1	1397	7100	j																																					0	0	0
306	control	62	regulatTrial	picture	1	negative	1	591	2456	j																																					0	0	0
306	control	63	regulatTrial	picture	5	negative	1	1290	9413	j																																					0	0	0
306	control	64	regulatTrial	picture	1	neutral	1	980	7590	j																																					0	0	0
306	control	65	regulatTrial	blank	5	negative	1	1311	empty	s																																					0	0	0
306	control	66	regulatTrial	blank	5	negative	1	1033	empty	s																																					0	0	0
306	control	67	regulatTrial	picture	5	negative	1	1244	3150	j																																					0	0	0
306	control	68	questionTrial	blank	5	negative	1	559	empty	s	1	s	s	1166																					0	4	1	501									4	CR	0
306	control	69	regulatTrial	picture	5	neutral	1	1236	7150	j																																					0	0	0
306	control	70	regulatTrial	blank	5	negative	1	1191	empty	s																																					0	0	0
306	control	71	regulatTrial	picture	5	negative	1	1369	2800	j																																					0	0	0
306	control	72	regulatTrial	picture	5	neutral	1	1603	7044	j																																					0	0	0
306	control	73	regulatTrial	blank	5	negative	1	719	empty	s																																					0	0	0
306	control	74	regulatTrial	blank	1	negative	1	905	empty	s																																					0	0	0
306	control	75	regulatTrial	blank	1	negative	1	484	empty	s																																					0	0	0
306	control	76	questionTrial	picture	5	neutral	1	1143	7170	j	1	j	j	990									1	3	3	1468																					1	HIT	1
306	control	77	questionTrial	blank	1	negative	1	773	empty	s	1	s	s	1261													1	3	3	569																	4	CR	1
306	control	78	regulatTrial	picture	5	negative	1	861	6250	j																																					0	0	0
306	control	79	regulatTrial	picture	5	negative	1	1607	3195	j																																					0	0	0
306	control	80	regulatTrial	picture	1	neutral	1	635	7352	j																																					0	0	0
306	control	81	regulatTrial	blank	5	negative	1	1477	empty	s																																					0	0	0
306	control	82	regulatTrial	picture	1	neutral	1	632	7059	j																																					0	0	0
306	control	83	regulatTrial	picture	1	neutral	1	955	7035	j																																					0	0	0
306	control	84	questionTrial	blank	1	negative	1	645	empty	s	1	s	s	1181																													0	1	3	1588	4	CR	0
306	control	85	regulatTrial	picture	1	neutral	1	735	7090	j																																					0	0	0
306	control	86	regulatTrial	picture	5	neutral	1	1130	2484	j																																					0	0	0
306	control	87	regulatTrial	picture	1	negative	1	1196	3140	j																																					0	0	0
306	control	88	regulatTrial	picture	1	negative	1	719	3500	j																																					0	0	0
306	control	89	regulatTrial	picture	1	negative	1	842	2053	j																																					0	0	0
306	control	90	regulatTrial	picture	1	negative	1	797	2703	j																																					0	0	0
308	TSST	1	regulatTrial	blank	1	negative	1	1307	empty	s																																					0	0	0
308	TSST	2	regulatTrial	blank	1	negative	1	574	empty	s																																					0	0	0
308	TSST	3	questionTrial	blank	5	negative	0	1441	empty	s	1	s	s	2832					0	2	1	10822																									4	CR	0
308	TSST	4	questionTrial	picture	1	negative	0	1500	3150	j	1	j	j	4871																	1	4	4	2628													1	HIT	1
308	TSST	5	regulatTrial	blank	5	negative	0	1382	empty	s																																					0	0	0
308	TSST	6	regulatTrial	picture	1	neutral	1	1433	7365	j																																					0	0	0
308	TSST	7	regulatTrial	picture	1	neutral	1	1043	7460	j																																					0	0	0
308	TSST	8	regulatTrial	blank	5	negative	1	1014	empty	s																																					0	0	0
308	TSST	9	regulatTrial	blank	5	negative	0	969	empty	s																																					0	0	0
308	TSST	10	regulatTrial	blank	1	negative	0	1084	empty	s																																					0	0	0
308	TSST	11	regulatTrial	picture	5	neutral	0	1500	7170	j																																					0	0	0
308	TSST	12	regulatTrial	picture	5	neutral	0	1330	7031	j																																					0	0	0
308	TSST	13	regulatTrial	picture	5	neutral	0	861	7018	j																																					0	0	0
308	TSST	14	regulatTrial	blank	1	negative	0	664	empty	s																																					0	0	0
308	TSST	15	regulatTrial	picture	1	negative	1	995	6312	j																																					0	0	0
308	TSST	16	questionTrial	picture	1	negative	1	709	3181	j	1	j	j	3077																									1	1	1	1577					1	HIT	1
308	TSST	17	questionTrial	blank	5	negative	0	1500	empty	s	1	s	s	11885																													0	1	3	2977	4	CR	0
308	TSST	18	regulatTrial	picture	5	neutral	0	1500	7090	j																																					0	0	0
308	TSST	19	regulatTrial	blank	5	negative	0	1500	empty	s																																					0	0	0
308	TSST	20	regulatTrial	picture	1	negative	0	1500	3010	j																																					0	0	0
308	TSST	21	regulatTrial	picture	1	neutral	1	734	2214	j																																					0	0	0
308	TSST	22	regulatTrial	picture	1	negative	1	777	6230	j																																					0	0	0
308	TSST	23	regulatTrial	picture	1	negative	1	739	3500	j																																					0	0	0
308	TSST	24	questionTrial	picture	1	negative	1	654	9184	j	1	j	j	3205	1	2	2	2717																													1	HIT	1
308	TSST	25	questionTrial	picture	1	neutral	1	1203	7009	j	0	j	s	3243																									1	1	1	4016					2	MISS	1
308	TSST	26	regulatTrial	picture	1	negative	1	763	2981	j																																					0	0	0
308	TSST	27	regulatTrial	picture	1	neutral	1	710	7055	j																																					0	0	0
308	TSST	28	regulatTrial	picture	1	neutral	1	673	2039	j																																					0	0	0
308	TSST	29	regulatTrial	picture	5	neutral	1	1468	7080	j																																					0	0	0
308	TSST	30	regulatTrial	picture	1	neutral	1	815	7217	j																																					0	0	0
308	TSST	31	regulatTrial	picture	1	neutral	1	889	2484	j																																					0	0	0
308	TSST	32	regulatTrial	picture	5	negative	1	1675	6838	j																																					0	0	0
308	TSST	33	regulatTrial	blank	5	negative	1	935	empty	s																																					0	0	0
308	TSST	34	regulatTrial	picture	1	neutral	1	657	7059	j																																					0	0	0
308	TSST	35	regulatTrial	picture	5	negative	0	1292	6260	j																																					0	0	0
308	TSST	36	questionTrial	blank	5	negative	1	1391	empty	s	1	s	s	1614													1	3	3	1333																	4	CR	1
308	TSST	37	regulatTrial	picture	5	negative	0	1500	3053	j																																					0	0	0
308	TSST	38	regulatTrial	picture	5	neutral	0	1453	7030	j																																					0	0	0
308	TSST	39	regulatTrial	picture	5	neutral	0	968	7040	j																																					0	0	0
308	TSST	40	regulatTrial	picture	1	neutral	1	1195	2200	j																																					0	0	0
308	TSST	41	regulatTrial	picture	5	neutral	1	1037	2493	j																																					0	0	0
308	TSST	42	regulatTrial	blank	1	negative	1	944	empty	s																																					0	0	0
308	TSST	43	regulatTrial	blank	5	negative	0	1211	empty	s																																					0	0	0
308	TSST	44	regulatTrial	picture	1	neutral	1	925	7035	j																																					0	0	0
308	TSST	45	regulatTrial	picture	5	negative	1	712	3059	j																																					0	0	0
308	TSST	46	regulatTrial	blank	5	negative	0	1123	empty	s																																					0	0	0
308	TSST	47	regulatTrial	blank	1	negative	1	837	empty	s																																					0	0	0
308	TSST	48	regulatTrial	picture	1	neutral	1	728	7043	j																																					0	0	0
308	TSST	49	regulatTrial	blank	1	negative	0	811	empty	s																																					0	0	0
308	TSST	50	regulatTrial	blank	1	negative	1	1205	empty	s																																					0	0	0
308	TSST	51	questionTrial	picture	5	negative	1	680	9560	j	1	j	j	2575																									1	1	1	1888					1	HIT	1
308	TSST	52	regulatTrial	picture	5	neutral	1	959	9070	j																																					0	0	0
308	TSST	53	questionTrial	picture	5	neutral	1	930	7110	j	1	j	j	3753	1	2	2	1723																													1	HIT	1
308	TSST	54	regulatTrial	blank	5	negative	0	1169	empty	s																																					0	0	0
308	TSST	55	questionTrial	picture	1	negative	0	1019	3051	j	1	j	j	2619																	1	4	4	1841													1	HIT	1
308	TSST	56	regulatTrial	picture	1	neutral	1	1219	7287	j																																					0	0	0
308	TSST	57	regulatTrial	picture	1	negative	1	702	2456	j																																					0	0	0
308	TSST	58	questionTrial	blank	1	negative	1	681	empty	s	0	s	j	2593																					0	4	1	5711									3	FA	0
308	TSST	59	regulatTrial	picture	5	neutral	0	1151	7820	j																																					0	0	0
308	TSST	60	regulatTrial	picture	1	negative	1	890	9302	j																																					0	0	0
308	TSST	61	regulatTrial	picture	1	neutral	1	925	7590	j																																					0	0	0
308	TSST	62	regulatTrial	picture	5	negative	1	919	2703	j																																					0	0	0
308	TSST	63	questionTrial	picture	5	negative	1	882	1303	j	1	j	j	1337									0	3	2	1803																					1	HIT	0
308	TSST	64	regulatTrial	picture	5	negative	1	1094	9940	j																																					0	0	0
308	TSST	65	questionTrial	picture	1	negative	1	801	3185	j	1	j	j	2088									1	3	3	1668																					1	HIT	1
308	TSST	66	regulatTrial	picture	5	negative	1	884	2800	j																																					0	0	0
308	TSST	67	regulatTrial	picture	5	neutral	1	1199	2372	j																																					0	0	0
308	TSST	68	regulatTrial	picture	1	neutral	1	578	7175	j																																					0	0	0
308	TSST	69	regulatTrial	picture	5	neutral	1	821	7006	j																																					0	0	0
308	TSST	70	regulatTrial	picture	1	negative	1	664	6231	j																																					0	0	0
308	TSST	71	questionTrial	blank	1	negative	1	890	empty	s	0	s	j	3474													0	3	1	5270																	3	FA	0
308	TSST	72	regulatTrial	picture	5	negative	1	918	6250	j																																					0	0	0
308	TSST	73	regulatTrial	picture	5	negative	1	1137	2458	j																																					0	0	0
308	TSST	74	regulatTrial	picture	5	neutral	1	1084	7010	j																																					0	0	0
308	TSST	75	regulatTrial	blank	5	negative	1	1070	empty	s																																					0	0	0
308	TSST	76	regulatTrial	picture	1	neutral	1	929	7352	j																																					0	0	0
308	TSST	77	regulatTrial	blank	1	negative	1	732	empty	s																																					0	0	0
308	TSST	78	questionTrial	picture	5	neutral	1	1063	7044	j	1	j	j	2654	1	2	2	1540																													1	HIT	1
308	TSST	79	regulatTrial	picture	5	negative	1	1353	9831	j																																					0	0	0
308	TSST	80	questionTrial	blank	1	negative	1	852	empty	s	1	s	s	2747					0	2	4	3684																									4	CR	0
308	TSST	81	regulatTrial	blank	1	negative	1	908	empty	s																																					0	0	0
308	TSST	82	regulatTrial	picture	5	negative	0	1500	3060	j																																					0	0	0
308	TSST	83	regulatTrial	blank	1	negative	1	786	empty	s																																					0	0	0
308	TSST	84	regulatTrial	blank	5	negative	1	828	empty	s																																					0	0	0
308	TSST	85	regulatTrial	blank	1	negative	1	751	empty	s																																					0	0	0
308	TSST	86	regulatTrial	picture	5	neutral	0	1500	7185	j																																					0	0	0
308	TSST	87	questionTrial	blank	5	negative	1	1052	empty	s	1	s	s	1916																					0	4	3	3518									4	CR	0
308	TSST	88	regulatTrial	picture	5	negative	1	1412	2053	j																																					0	0	0
308	TSST	89	questionTrial	picture	5	neutral	1	1415	7021	j	0	j	s	2430																	1	4	4	3412													2	MISS	1
308	TSST	90	questionTrial	picture	5	negative	0	727	2345	j	0	j	s	2695									0	3	1	2290																					2	MISS	0
308	TSST	1	regulatTrial	picture	1	neutral	0	1500	7150	j																																					0	0	0
308	TSST	2	regulatTrial	picture	1	negative	0	1500	6022	j																																					0	0	0
308	TSST	3	regulatTrial	blank	5	negative	1	502	empty	s																																					0	0	0
308	TSST	4	regulatTrial	blank	5	negative	1	808	empty	s																																					0	0	0
308	TSST	5	questionTrial	picture	1	negative	0	571	9413	j	0	j	s	2170									1	3	3	1922																					2	MISS	1
308	TSST	6	questionTrial	picture	5	neutral	0	1104	7100	j	0	j	s	1936																									0	1	3	3298					2	MISS	0
308	TSST	7	regulatTrial	picture	1	negative	0	864	3000	j																																					0	0	0
308	TSST	8	regulatTrial	blank	5	negative	1	883	empty	s																																					0	0	0
308	TSST	9	regulatTrial	picture	5	neutral	1	797	7160	j																																					0	0	0
308	TSST	10	regulatTrial	picture	1	neutral	1	624	7025	j																																					0	0	0
308	TSST	11	regulatTrial	picture	5	negative	1	1114	6550	j																																					0	0	0
308	TSST	12	regulatTrial	blank	5	negative	1	1173	empty	s																																					0	0	0
308	TSST	13	regulatTrial	picture	5	neutral	1	607	7020	j																																					0	0	0
308	TSST	14	questionTrial	picture	5	negative	1	1089	3080	j	1	j	j	1992																	0	4	2	2904													1	HIT	0
308	TSST	15	regulatTrial	picture	5	negative	1	1006	3140	j																																					0	0	0
308	TSST	16	regulatTrial	blank	1	negative	1	705	empty	s																																					0	0	0
308	TSST	17	regulatTrial	blank	1	negative	1	579	empty	s																																					0	0	0
308	TSST	18	questionTrial	blank	1	negative	1	701	empty	s	1	s	s	1804																													1	1	1	1980	4	CR	1
308	TSST	19	regulatTrial	blank	1	negative	1	784	empty	s																																					0	0	0
308	TSST	20	questionTrial	picture	1	negative	1	1234	9322	j	0	j	s	1562	1	2	2	2106																													2	MISS	1
308	TSST	21	regulatTrial	picture	1	negative	0	865	9043	j																																					0	0	0
308	TSST	22	regulatTrial	picture	1	negative	1	763	9183	j																																					0	0	0
308	TSST	23	regulatTrial	picture	1	negative	1	909	3550	j																																					0	0	0
308	TSST	24	regulatTrial	blank	5	negative	1	751	empty	s																																					0	0	0
308	TSST	25	regulatTrial	blank	1	negative	1	609	empty	s																																					0	0	0
308	TSST	26	regulatTrial	blank	1	negative	0	756	empty	s																																					0	0	0
308	TSST	27	regulatTrial	picture	1	negative	1	942	3195	j																																					0	0	0
308	TSST	28	questionTrial	blank	5	neutral	1	601	empty	s	1	s	s	1560																													0	1	4	2544	4	CR	0
308	TSST	29	regulatTrial	picture	1	neutral	1	790	7056	j																																					0	0	0
308	TSST	30	regulatTrial	blank	1	neutral	1	649	empty	s																																					0	0	0
308	TSST	31	regulatTrial	blank	5	neutral	1	1035	empty	s																																					0	0	0
308	TSST	32	regulatTrial	picture	1	negative	1	693	2811	j																																					0	0	0
308	TSST	33	questionTrial	picture	5	neutral	1	823	7052	j	1	j	j	1886																	1	4	4	1682													1	HIT	1
308	TSST	34	questionTrial	blank	1	neutral	1	921	empty	s	1	s	s	1408																													1	1	1	1720	4	CR	1
308	TSST	35	regulatTrial	picture	1	neutral	1	958	7052	j																																					0	0	0
308	TSST	36	questionTrial	picture	1	neutral	1	904	7055	j	0	j	s	1984									1	3	3	1712																					2	MISS	1
308	TSST	37	regulatTrial	picture	5	neutral	1	806	7018	j																																					0	0	0
308	TSST	38	questionTrial	picture	1	negative	1	625	3000	j	1	j	j	1552																									1	1	1	1753					1	HIT	1
308	TSST	39	regulatTrial	picture	5	neutral	1	718	7175	j																																					0	0	0
308	TSST	40	regulatTrial	picture	1	negative	1	912	3059	j																																					0	0	0
308	TSST	41	questionTrial	picture	5	negative	1	787	3181	j	0	j	s	4010	1	2	2	1865																													2	MISS	1
308	TSST	42	regulatTrial	picture	5	neutral	1	1305	2039	j																																					0	0	0
308	TSST	43	questionTrial	picture	1	negative	1	803	2456	j	0	j	s	1338																	1	4	4	2012													2	MISS	1
308	TSST	44	regulatTrial	picture	1	negative	1	1055	3080	j																																					0	0	0
308	TSST	45	regulatTrial	picture	1	negative	1	682	3053	j																																					0	0	0
308	TSST	46	regulatTrial	blank	5	neutral	1	804	empty	s																																					0	0	0
308	TSST	47	regulatTrial	picture	5	negative	0	1500	6022	j																																					0	0	0
308	TSST	48	regulatTrial	picture	1	neutral	1	794	7090	j																																					0	0	0
308	TSST	49	regulatTrial	picture	1	neutral	1	748	7010	j																																					0	0	0
308	TSST	50	regulatTrial	blank	5	neutral	1	703	empty	s																																					0	0	0
308	TSST	51	regulatTrial	blank	5	neutral	1	1017	empty	s																																					0	0	0
308	TSST	52	regulatTrial	picture	5	negative	1	988	3140	j																																					0	0	0
308	TSST	53	regulatTrial	picture	5	neutral	0	1254	7043	j																																					0	0	0
308	TSST	54	regulatTrial	blank	1	neutral	1	921	empty	s																																					0	0	0
308	TSST	55	regulatTrial	blank	5	neutral	0	1500	empty	s																																					0	0	0
308	TSST	56	questionTrial	picture	1	negative	1	846	3060	j	1	j	j	2742	1	2	2	3176																													1	HIT	1
308	TSST	57	regulatTrial	picture	1	negative	1	724	6838	j																																					0	0	0
308	TSST	58	regulatTrial	blank	5	neutral	1	1070	empty	s																																					0	0	0
308	TSST	59	regulatTrial	picture	1	neutral	1	1201	2200	j																																					0	0	0
308	TSST	60	regulatTrial	picture	5	neutral	1	795	7100	j																																					0	0	0
308	TSST	61	regulatTrial	blank	1	neutral	1	717	empty	s																																					0	0	0
308	TSST	62	regulatTrial	picture	1	neutral	0	1500	7160	j																																					0	0	0
308	TSST	63	regulatTrial	picture	5	negative	0	945	2053	j																																					0	0	0
308	TSST	64	regulatTrial	blank	1	neutral	0	1500	empty	s																																					0	0	0
308	TSST	65	regulatTrial	picture	5	neutral	0	1117	7030	j																																					0	0	0
308	TSST	66	regulatTrial	picture	5	neutral	1	679	7009	j																																					0	0	0
308	TSST	67	regulatTrial	picture	5	negative	1	730	3550	j																																					0	0	0
308	TSST	68	questionTrial	picture	5	neutral	0	1500	2484	j	1	j	j	1988	1	2	2	1412																													1	HIT	1
308	TSST	69	regulatTrial	picture	1	negative	1	1222	2981	j																																					0	0	0
308	TSST	70	regulatTrial	blank	5	neutral	1	769	empty	s																																					0	0	0
308	TSST	71	regulatTrial	picture	1	neutral	0	715	9070	j																																					0	0	0
308	TSST	72	regulatTrial	picture	1	neutral	1	829	7287	j																																					0	0	0
308	TSST	73	regulatTrial	blank	1	neutral	1	879	empty	s																																					0	0	0
308	TSST	74	questionTrial	blank	5	neutral	1	1265	empty	s	1	s	s	4808													0	3	2	2791																	4	CR	0
308	TSST	75	regulatTrial	picture	5	neutral	1	1178	7150	j																																					0	0	0
308	TSST	76	regulatTrial	blank	1	neutral	1	941	empty	s																																					0	0	0
308	TSST	77	regulatTrial	picture	1	neutral	1	839	7080	j																																					0	0	0
308	TSST	78	questionTrial	picture	1	neutral	1	898	7590	j	1	j	j	2729	1	2	2	1275																													1	HIT	1
308	TSST	79	regulatTrial	picture	1	negative	1	843	3150	j																																					0	0	0
308	TSST	80	regulatTrial	blank	5	neutral	1	950	empty	s																																					0	0	0
308	TSST	81	questionTrial	blank	5	neutral	1	1264	empty	s	1	s	s	1344					0	2	1	2050																									4	CR	0
308	TSST	82	questionTrial	picture	1	negative	1	930	2703	j	1	j	j	1834																	1	4	4	1904													1	HIT	1
308	TSST	83	regulatTrial	picture	5	neutral	1	766	7040	j																																					0	0	0
308	TSST	84	regulatTrial	picture	5	neutral	1	633	7020	j																																					0	0	0
308	TSST	85	regulatTrial	picture	1	neutral	1	556	7110	j																																					0	0	0
308	TSST	86	regulatTrial	picture	5	negative	1	782	9302	j																																					0	0	0
308	TSST	87	regulatTrial	picture	5	negative	1	1353	9184	j																																					0	0	0
308	TSST	88	regulatTrial	blank	5	neutral	1	619	empty	s																																					0	0	0
308	TSST	89	regulatTrial	blank	1	neutral	1	606	empty	s																																					0	0	0
308	TSST	90	regulatTrial	picture	5	negative	1	816	9413	j																																					0	0	0
308	TSST	1	questionTrial	picture	1	neutral	1	755	2493	j	1	j	j	1794																									1	1	1	1546					1	HIT	1
308	TSST	2	regulatTrial	blank	1	neutral	1	719	empty	s																																					0	0	0
308	TSST	3	regulatTrial	blank	5	neutral	1	682	empty	s																																					0	0	0
308	TSST	4	regulatTrial	picture	1	neutral	1	756	7059	j																																					0	0	0
308	TSST	5	questionTrial	blank	5	neutral	0	671	empty	s	1	s	s	2086																					0	4	2	2794									4	CR	0
308	TSST	6	regulatTrial	blank	5	neutral	1	878	empty	s																																					0	0	0
308	TSST	7	regulatTrial	picture	5	neutral	1	1072	7006	j																																					0	0	0
308	TSST	8	regulatTrial	picture	1	negative	1	843	6250	j																																					0	0	0
308	TSST	9	questionTrial	blank	1	neutral	1	1222	empty	s	1	s	s	1541																					0	4	3	4623									4	CR	0
308	TSST	10	questionTrial	picture	5	neutral	1	953	7021	j	1	j	j	1768									1	3	3	6057																					1	HIT	1
308	TSST	11	regulatTrial	picture	5	neutral	1	850	7820	j																																					0	0	0
308	TSST	12	regulatTrial	picture	5	negative	0	1268	3185	j																																					0	0	0
308	TSST	13	regulatTrial	picture	1	negative	1	751	6230	j																																					0	0	0
308	TSST	14	regulatTrial	picture	5	neutral	1	1034	2214	j																																					0	0	0
308	TSST	15	regulatTrial	picture	5	negative	0	1044	9940	j																																					0	0	0
308	TSST	16	questionTrial	blank	1	neutral	0	511	empty	s	1	s	s	1870					0	2	1	3227																									4	CR	0
308	TSST	17	questionTrial	picture	5	neutral	1	1477	7025	j	1	j	j	3140																									1	1	1	5086					1	HIT	1
308	TSST	18	regulatTrial	picture	5	neutral	1	1342	7031	j																																					0	0	0
308	TSST	19	regulatTrial	blank	5	neutral	1	632	empty	s																																					0	0	0
308	TSST	20	questionTrial	blank	1	neutral	1	803	empty	s	1	s	s	5866													0	3	4	1783																	4	CR	0
308	TSST	21	regulatTrial	picture	5	neutral	1	1170	7217	j																																					0	0	0
308	TSST	22	regulatTrial	blank	5	neutral	1	949	empty	s																																					0	0	0
308	TSST	23	regulatTrial	picture	1	negative	1	1016	1303	j																																					0	0	0
308	TSST	24	regulatTrial	picture	5	negative	0	1500	3500	j																																					0	0	0
308	TSST	25	regulatTrial	picture	1	negative	1	1109	6550	j																																					0	0	0
308	TSST	26	regulatTrial	blank	1	neutral	1	776	empty	s																																					0	0	0
308	TSST	27	regulatTrial	picture	1	neutral	1	778	7365	j																																					0	0	0
308	TSST	28	regulatTrial	blank	5	neutral	1	1269	empty	s																																					0	0	0
308	TSST	29	regulatTrial	picture	5	negative	1	1064	6231	j																																					0	0	0
308	TSST	30	regulatTrial	blank	1	neutral	1	762	empty	s																																					0	0	0
308	TSST	31	regulatTrial	picture	1	negative	1	885	2345	j																																					0	0	0
308	TSST	32	questionTrial	picture	5	negative	1	1280	3195	j	1	j	j	1991																	1	4	4	2503													1	HIT	1
308	TSST	33	regulatTrial	picture	1	negative	1	854	6260	j																																					0	0	0
308	TSST	34	regulatTrial	picture	5	negative	1	792	2800	j																																					0	0	0
308	TSST	35	questionTrial	picture	1	neutral	1	811	7056	j	0	j	s	1634									1	3	3	1496																					2	MISS	1
308	TSST	36	regulatTrial	picture	1	negative	1	848	9043	j																																					0	0	0
308	TSST	37	regulatTrial	picture	5	neutral	0	1522	7044	j																																					0	0	0
308	TSST	38	regulatTrial	picture	5	neutral	1	1445	7185	j																																					0	0	0
308	TSST	39	regulatTrial	blank	1	neutral	1	616	empty	s																																					0	0	0
308	TSST	40	regulatTrial	picture	5	negative	1	1298	6312	j																																					0	0	0
308	TSST	41	regulatTrial	picture	1	negative	1	1005	9183	j																																					0	0	0
308	TSST	42	regulatTrial	blank	5	neutral	1	880	empty	s																																					0	0	0
308	TSST	43	regulatTrial	picture	1	neutral	1	898	7035	j																																					0	0	0
308	TSST	44	questionTrial	picture	5	negative	1	925	9831	j	1	j	j	1796																									1	1	1	1356					1	HIT	1
308	TSST	45	regulatTrial	picture	1	negative	1	720	3051	j																																					0	0	0
308	TSST	46	questionTrial	picture	5	neutral	1	835	2372	j	1	j	j	1674									1	3	3	1287																					1	HIT	1
308	TSST	47	regulatTrial	blank	1	neutral	1	726	empty	s																																					0	0	0
308	TSST	48	regulatTrial	blank	1	neutral	1	697	empty	s																																					0	0	0
308	TSST	49	regulatTrial	picture	1	neutral	1	812	7170	j																																					0	0	0
308	TSST	50	regulatTrial	picture	5	negative	1	702	9560	j																																					0	0	0
308	TSST	51	regulatTrial	picture	5	negative	1	1081	3010	j																																					0	0	0
308	TSST	52	regulatTrial	picture	1	neutral	1	820	7460	j																																					0	0	0
308	TSST	53	questionTrial	picture	5	negative	1	694	2458	j	1	j	j	3390	1	2	2	1622																													1	HIT	1
308	TSST	54	regulatTrial	picture	1	negative	1	720	9322	j																																					0	0	0
308	TSST	55	regulatTrial	picture	5	neutral	1	978	7352	j																																					0	0	0
308	TSST	56	regulatTrial	picture	1	negative	1	821	2811	j																																					0	0	0
308	TSST	57	regulatTrial	blank	5	neutral	1	1280	empty	s																																					0	0	0
308	TSST	58	questionTrial	picture	5	negative	1	986	6250	j	1	j	j	1434	1	2	2	1392																													1	HIT	1
308	TSST	59	questionTrial	blank	1	neutral	1	683	empty	s	1	s	s	2034													0	3	1	2584																	4	CR	0
308	TSST	60	regulatTrial	picture	5	negative	1	948	6312	j																																					0	0	0
308	TSST	61	regulatTrial	picture	5	neutral	1	702	7217	j																																					0	0	0
308	TSST	62	regulatTrial	picture	1	neutral	1	745	7021	j																																					0	0	0
308	TSST	63	regulatTrial	blank	5	neutral	1	1476	empty	s																																					0	0	0
308	TSST	64	regulatTrial	picture	1	neutral	1	670	7090	j																																					0	0	0
308	TSST	65	regulatTrial	picture	1	neutral	1	849	7160	j																																					0	0	0
308	TSST	66	questionTrial	picture	1	negative	1	732	2703	j	0	j	s	1659	1	2	2	1256																													2	MISS	1
308	TSST	67	regulatTrial	blank	1	neutral	1	817	empty	s																																					0	0	0
308	TSST	68	regulatTrial	blank	1	negative	1	676	empty	s																																					0	0	0
308	TSST	69	regulatTrial	blank	1	negative	1	854	empty	s																																					0	0	0
308	TSST	70	regulatTrial	blank	5	negative	1	833	empty	s																																					0	0	0
308	TSST	71	regulatTrial	picture	1	neutral	1	636	7025	j																																					0	0	0
308	TSST	72	regulatTrial	picture	1	neutral	1	830	7040	j																																					0	0	0
308	TSST	73	regulatTrial	blank	5	negative	1	753	empty	s																																					0	0	0
308	TSST	74	regulatTrial	blank	5	negative	1	956	empty	s																																					0	0	0
308	TSST	75	regulatTrial	picture	1	neutral	1	894	7006	j																																					0	0	0
308	TSST	76	regulatTrial	picture	1	negative	1	553	9043	j																																					0	0	0
308	TSST	77	regulatTrial	blank	5	negative	1	900	empty	s																																					0	0	0
308	TSST	78	questionTrial	picture	5	negative	1	846	6230	j	1	j	j	1798																	1	4	4	3405													1	HIT	1
308	TSST	79	regulatTrial	picture	5	neutral	1	744	2484	j																																					0	0	0
308	TSST	80	regulatTrial	picture	5	neutral	1	810	7043	j																																					0	0	0
308	TSST	81	regulatTrial	blank	5	negative	1	805	empty	s																																					0	0	0
308	TSST	82	questionTrial	picture	1	neutral	1	728	7287	j	1	j	j	1815																	1	4	4	1462													1	HIT	1
308	TSST	83	regulatTrial	picture	1	negative	1	806	3195	j																																					0	0	0
308	TSST	84	regulatTrial	blank	1	negative	1	657	empty	s																																					0	0	0
308	TSST	85	questionTrial	blank	5	negative	1	828	empty	s	1	s	s	1763					0	2	3	2508																									4	CR	0
308	TSST	86	regulatTrial	blank	1	negative	1	770	empty	s																																					0	0	0
308	TSST	87	regulatTrial	blank	1	negative	1	829	empty	s																																					0	0	0
308	TSST	88	regulatTrial	picture	5	negative	1	840	9413	j																																					0	0	0
308	TSST	89	regulatTrial	blank	5	negative	0	874	empty	s																																					0	0	0
308	TSST	90	regulatTrial	picture	1	neutral	1	989	7170	j																																					0	0	0
308	TSST	1	regulatTrial	blank	5	negative	0	1127	empty	s																																					0	0	0
308	TSST	2	questionTrial	picture	1	neutral	1	786	2039	j	1	j	j	1945									1	3	3	1466																					1	HIT	1
308	TSST	3	regulatTrial	blank	5	negative	1	899	empty	s																																					0	0	0
308	TSST	4	regulatTrial	picture	1	negative	1	742	3010	j																																					0	0	0
308	TSST	5	regulatTrial	picture	1	neutral	1	632	7055	j																																					0	0	0
308	TSST	6	regulatTrial	picture	5	neutral	1	811	2200	j																																					0	0	0
308	TSST	7	regulatTrial	picture	1	negative	1	990	9183	j																																					0	0	0
308	TSST	8	regulatTrial	picture	5	negative	1	1232	6260	j																																					0	0	0
308	TSST	9	regulatTrial	picture	5	negative	1	739	3060	j																																					0	0	0
308	TSST	10	regulatTrial	blank	5	negative	1	1150	empty	s																																					0	0	0
308	TSST	11	regulatTrial	picture	5	negative	1	944	9322	j																																					0	0	0
308	TSST	12	regulatTrial	picture	1	neutral	1	731	7185	j																																					0	0	0
308	TSST	13	regulatTrial	picture	5	neutral	0	918	7056	j																																					0	0	0
308	TSST	14	regulatTrial	picture	5	neutral	1	1128	7110	j																																					0	0	0
308	TSST	15	regulatTrial	picture	1	negative	1	795	2458	j																																					0	0	0
308	TSST	16	regulatTrial	picture	1	neutral	1	766	7052	j																																					0	0	0
308	TSST	17	questionTrial	picture	1	negative	0	584	9184	j	0	j	s	2040																	1	4	4	1998													2	MISS	1
308	TSST	18	regulatTrial	picture	5	neutral	1	928	7460	j																																					0	0	0
308	TSST	19	regulatTrial	picture	5	negative	0	1115	9560	j																																					0	0	0
308	TSST	20	regulatTrial	picture	5	neutral	1	998	7044	j																																					0	0	0
308	TSST	21	questionTrial	picture	5	negative	1	1056	3000	j	1	j	j	1816									1	3	3	1638																					1	HIT	1
308	TSST	22	questionTrial	blank	1	negative	1	768	empty	s	1	s	s	1583																					0	4	2	2943									4	CR	0
308	TSST	23	regulatTrial	blank	1	negative	1	1212	empty	s																																					0	0	0
308	TSST	24	regulatTrial	picture	5	neutral	1	759	9070	j																																					0	0	0
308	TSST	25	regulatTrial	picture	1	negative	1	826	3053	j																																					0	0	0
308	TSST	26	regulatTrial	picture	5	negative	1	1132	9302	j																																					0	0	0
308	TSST	27	regulatTrial	picture	5	neutral	1	1391	2372	j																																					0	0	0
308	TSST	28	regulatTrial	blank	1	negative	1	610	empty	s																																					0	0	0
308	TSST	29	regulatTrial	blank	5	negative	1	940	empty	s																																					0	0	0
308	TSST	30	regulatTrial	picture	1	negative	1	1159	3550	j																																					0	0	0
308	TSST	31	regulatTrial	picture	5	negative	0	1500	2345	j																																					0	0	0
308	TSST	32	regulatTrial	blank	5	negative	1	980	empty	s																																					0	0	0
308	TSST	33	regulatTrial	picture	5	negative	1	1255	2981	j																																					0	0	0
308	TSST	34	regulatTrial	picture	1	neutral	1	1074	7080	j																																					0	0	0
308	TSST	35	regulatTrial	blank	1	negative	0	572	empty	s																																					0	0	0
308	TSST	36	regulatTrial	blank	1	negative	1	759	empty	s																																					0	0	0
308	TSST	37	regulatTrial	picture	1	negative	1	778	9831	j																																					0	0	0
308	TSST	38	questionTrial	blank	5	negative	1	692	empty	s	1	s	s	1308																					0	4	1	2007									4	CR	0
308	TSST	39	questionTrial	picture	1	neutral	1	818	7365	j	1	j	j	1569	1	2	2	1298																													1	HIT	1
308	TSST	40	regulatTrial	blank	1	negative	0	1500	empty	s																																					0	0	0
308	TSST	41	questionTrial	picture	1	negative	1	611	2800	j	1	j	j	2858																									1	1	1	1336					1	HIT	1
308	TSST	42	regulatTrial	picture	5	negative	1	733	6022	j																																					0	0	0
308	TSST	43	regulatTrial	picture	5	neutral	1	960	7100	j																																					0	0	0
308	TSST	44	regulatTrial	picture	5	negative	1	1138	3059	j																																					0	0	0
308	TSST	45	questionTrial	blank	1	negative	1	629	empty	s	1	s	s	3404																													0	1	2	2580	4	CR	0
308	TSST	46	regulatTrial	blank	1	negative	1	816	empty	s																																					0	0	0
308	TSST	47	questionTrial	blank	5	negative	1	786	empty	s	1	s	s	1378													0	3	1	2313																	4	CR	0
308	TSST	48	regulatTrial	blank	5	negative	1	712	empty	s																																					0	0	0
308	TSST	49	regulatTrial	picture	5	negative	1	611	6231	j																																					0	0	0
308	TSST	50	questionTrial	blank	1	negative	1	678	empty	s	1	s	s	1437					0	2	1	1899																									4	CR	0
308	TSST	51	questionTrial	picture	5	neutral	1	770	7590	j	1	j	j	1545																									1	1	1	1010					1	HIT	1
308	TSST	52	regulatTrial	picture	1	negative	1	726	3080	j																																					0	0	0
308	TSST	53	regulatTrial	picture	1	negative	1	872	3150	j																																					0	0	0
308	TSST	54	regulatTrial	picture	5	neutral	1	931	7059	j																																					0	0	0
308	TSST	55	questionTrial	picture	5	negative	0	734	3185	j	1	j	j	2029																	1	4	4	3546													1	HIT	1
308	TSST	56	questionTrial	blank	5	negative	0	840	empty	s	1	s	s	1816																													0	1	3	3390	4	CR	0
308	TSST	57	regulatTrial	blank	1	negative	1	834	empty	s																																					0	0	0
308	TSST	58	questionTrial	picture	1	neutral	1	1012	7352	j	0	j	s	5596																									1	1	1	3043					2	MISS	1
308	TSST	59	regulatTrial	picture	1	neutral	1	772	2214	j																																					0	0	0
308	TSST	60	regulatTrial	blank	1	negative	1	727	empty	s																																					0	0	0
308	TSST	61	regulatTrial	picture	1	neutral	1	746	2493	j																																					0	0	0
308	TSST	62	questionTrial	picture	1	neutral	1	1004	7020	j	1	j	j	1724									1	3	3	3142																					1	HIT	1
308	TSST	63	questionTrial	picture	5	neutral	1	996	7030	j	1	j	j	1523									1	3	3	1934																					1	HIT	1
308	TSST	64	regulatTrial	picture	1	negative	1	651	2053	j																																					0	0	0
308	TSST	65	regulatTrial	picture	5	neutral	1	1102	7018	j																																					0	0	0
308	TSST	66	regulatTrial	blank	1	negative	1	728	empty	s																																					0	0	0
308	TSST	67	regulatTrial	picture	5	negative	0	899	2811	j																																					0	0	0
308	TSST	68	regulatTrial	picture	5	neutral	0	1022	7010	j																																					0	0	0
308	TSST	69	questionTrial	picture	5	negative	0	1500	6550	j	1	j	j	1448																									1	1	1	1989					1	HIT	1
308	TSST	70	regulatTrial	picture	1	neutral	1	800	7031	j																																					0	0	0
308	TSST	71	regulatTrial	picture	1	neutral	0	1500	7150	j																																					0	0	0
308	TSST	72	regulatTrial	blank	5	negative	0	1500	empty	s																																					0	0	0
308	TSST	73	regulatTrial	blank	1	negative	1	808	empty	s																																					0	0	0
308	TSST	74	regulatTrial	picture	1	negative	1	747	3140	j																																					0	0	0
308	TSST	75	regulatTrial	picture	5	negative	0	838	3181	j																																					0	0	0
308	TSST	76	regulatTrial	blank	5	negative	0	1500	empty	s																																					0	0	0
308	TSST	77	regulatTrial	picture	5	neutral	1	803	7820	j																																					0	0	0
308	TSST	78	regulatTrial	picture	5	negative	1	894	6838	j																																					0	0	0
308	TSST	79	regulatTrial	picture	5	negative	1	624	3500	j																																					0	0	0
308	TSST	80	questionTrial	blank	1	negative	1	595	empty	s	1	s	s	3650																					0	4	1	2352									4	CR	0
308	TSST	81	regulatTrial	picture	5	neutral	1	764	7035	j																																					0	0	0
308	TSST	82	regulatTrial	blank	1	negative	1	703	empty	s																																					0	0	0
308	TSST	83	regulatTrial	picture	5	negative	1	1090	9940	j																																					0	0	0
308	TSST	84	regulatTrial	blank	1	negative	1	780	empty	s																																					0	0	0
308	TSST	85	questionTrial	picture	1	neutral	1	719	7175	j	0	j	s	1590																	0	4	1	1934													2	MISS	0
308	TSST	86	regulatTrial	picture	5	negative	1	1116	1303	j																																					0	0	0
308	TSST	87	regulatTrial	picture	5	neutral	1	846	7009	j																																					0	0	0
308	TSST	88	regulatTrial	picture	5	negative	1	1177	3051	j																																					0	0	0
308	TSST	89	regulatTrial	picture	1	negative	1	1052	2456	j																																					0	0	0
308	TSST	90	regulatTrial	picture	1	neutral	1	1046	7055	j																																					0	0	0
308	TSST	1	questionTrial	picture	1	negative	1	920	2981	j	1	j	j	1728									1	3	3	2234																					1	HIT	1
308	TSST	2	regulatTrial	blank	5	negative	1	692	empty	s																																					0	0	0
308	TSST	3	regulatTrial	picture	5	negative	1	750	6022	j																																					0	0	0
308	TSST	4	regulatTrial	picture	1	negative	1	1057	3181	j																																					0	0	0
308	TSST	5	questionTrial	picture	5	negative	0	1420	3185	j	1	j	j	1795									0	3	2	2938																					1	HIT	0
308	TSST	6	regulatTrial	picture	1	negative	1	728	3053	j																																					0	0	0
308	TSST	7	regulatTrial	picture	5	neutral	1	955	7021	j																																					0	0	0
308	TSST	8	questionTrial	blank	1	neutral	1	1462	empty	s	0	s	j	4541													0	3	1	3335																	3	FA	0
308	TSST	9	regulatTrial	picture	1	negative	1	844	2458	j																																					0	0	0
308	TSST	10	regulatTrial	picture	1	neutral	1	863	7185	j																																					0	0	0
308	TSST	11	regulatTrial	picture	1	neutral	1	794	2039	j																																					0	0	0
308	TSST	12	questionTrial	picture	1	neutral	1	516	7160	j	0	j	s	1892	1	2	2	2496																													2	MISS	1
308	TSST	13	regulatTrial	picture	5	negative	1	1335	6550	j																																					0	0	0
308	TSST	14	regulatTrial	picture	1	neutral	1	1058	2484	j																																					0	0	0
308	TSST	15	regulatTrial	picture	5	neutral	1	1140	7365	j																																					0	0	0
308	TSST	16	regulatTrial	picture	1	neutral	1	823	7010	j																																					0	0	0
308	TSST	17	regulatTrial	picture	1	neutral	1	522	7090	j																																					0	0	0
308	TSST	18	questionTrial	picture	5	negative	1	1100	6250	j	1	j	j	1716																									1	1	1	1878					1	HIT	1
308	TSST	19	regulatTrial	picture	1	negative	1	782	3080	j																																					0	0	0
[truncated: 13,121 more rows]
