# Supplementary material for: Acute Stress and Perceptual Load Consume the Same Attentional Resources: A Behavioral-ERP Study
Source: PLoS One. 2016 May 19;11(5):e0154622. doi: 10.1371/journal.pone.0154622 (PMC4873202; doi:10.1371/journal.pone.0154622)
Supplement: S3 Dataset — (ZIP) [file pone.0154622.s003.zip]

Archive with 4 entries (4 files):
- TSST_low load no picture.zip
- TSST_high load no picture.zip
- TSST_high load picture.zip
- TSST_low load picture.zip
